# Supplementary material for: Ancestral Haplotype Mapping for GWAS and Detection of Signatures of Selection in Admixed Dairy Cattle of Kenya
Source: Front Genet. 2020 Jun 9;11:544. doi: 10.3389/fgene.2020.00544 (PMC7296079; doi:10.3389/fgene.2020.00544)
Supplement: Supplementary file 2 [file Table_1.xlsx]

## Sheet: iHS
Supplementray Table 1: The list of genes within candidate signatures of selection regions from iHS and Rsb analyses.
ENSBTAG00000017214
ENSBTAG00000000266
ENSBTAG00000015678
ENSBTAG00000007719
ENSBTAG00000007584
ENSBTAG00000007787
ENSBTAG00000005793
ENSBTAG00000020223
ENSBTAG00000038523
ENSBTAG00000044911
ENSBTAG00000010551
ENSBTAG00000009982
ENSBTAG00000024507
ENSBTAG00000002414
ENSBTAG00000002419
ENSBTAG00000006505
ENSBTAG00000021443
ENSBTAG00000032997
ENSBTAG00000039487
ENSBTAG00000032995
ENSBTAG00000015147
ENSBTAG00000044572
ENSBTAG00000004772
ENSBTAG00000000690
ENSBTAG00000047528
ENSBTAG00000017405
ENSBTAG00000040596
ENSBTAG00000021594
ENSBTAG00000000797
ENSBTAG00000021591
ENSBTAG00000032733
ENSBTAG00000019131
ENSBTAG00000001942
ENSBTAG00000045323
ENSBTAG00000017566
ENSBTAG00000024407
ENSBTAG00000042218
ENSBTAG00000017564
ENSBTAG00000017051
ENSBTAG00000043818
ENSBTAG00000002422
ENSBTAG00000046242
ENSBTAG00000046872
ENSBTAG00000046766
ENSBTAG00000043409
ENSBTAG00000020831
ENSBTAG00000010841
ENSBTAG00000014387
ENSBTAG00000045121
ENSBTAG00000037778
ENSBTAG00000037558
ENSBTAG00000043960
ENSBTAG00000004052
ENSBTAG00000010273
ENSBTAG00000037229
ENSBTAG00000020489
ENSBTAG00000039711
ENSBTAG00000046424
ENSBTAG00000024713
ENSBTAG00000046066
ENSBTAG00000047182
ENSBTAG00000009285
ENSBTAG00000047300
ENSBTAG00000039706
ENSBTAG00000047420
ENSBTAG00000047927
ENSBTAG00000047082
ENSBTAG00000020954
ENSBTAG00000019646
ENSBTAG00000019648
ENSBTAG00000042936
ENSBTAG00000043224
ENSBTAG00000019651
ENSBTAG00000004815
ENSBTAG00000015727
ENSBTAG00000038284
ENSBTAG00000042263
ENSBTAG00000001273
ENSBTAG00000039986
ENSBTAG00000024809
ENSBTAG00000030711
ENSBTAG00000002645
ENSBTAG00000021115
ENSBTAG00000046984
ENSBTAG00000046200
ENSBTAG00000046953
ENSBTAG00000003502
ENSBTAG00000006852
ENSBTAG00000046563
ENSBTAG00000042750
ENSBTAG00000006861
ENSBTAG00000006995
ENSBTAG00000000988
ENSBTAG00000026384
ENSBTAG00000006771
ENSBTAG00000003568
ENSBTAG00000003569
ENSBTAG00000019798
ENSBTAG00000019799
ENSBTAG00000019796
ENSBTAG00000007851
ENSBTAG00000018143
ENSBTAG00000020273
ENSBTAG00000002126
ENSBTAG00000017714
ENSBTAG00000009876

## Sheet: Rsb
ENSBTAG00000047288
ENSBTAG00000037547
ENSBTAG00000043993
ENSBTAG00000003064
ENSBTAG00000003063
ENSBTAG00000029912
ENSBTAG00000029768
ENSBTAG00000013292
ENSBTAG00000042593
ENSBTAG00000021000
ENSBTAG00000007784
ENSBTAG00000002703
ENSBTAG00000004971
ENSBTAG00000023550
ENSBTAG00000044668
ENSBTAG00000004974
ENSBTAG00000004975
ENSBTAG00000004977
ENSBTAG00000002952
ENSBTAG00000037819
ENSBTAG00000005393
ENSBTAG00000047162
ENSBTAG00000000616
ENSBTAG00000020969
ENSBTAG00000045284
ENSBTAG00000004334
ENSBTAG00000004333
ENSBTAG00000007537
ENSBTAG00000005796
ENSBTAG00000005793
ENSBTAG00000020223
ENSBTAG00000038523
ENSBTAG00000044911
ENSBTAG00000010551
ENSBTAG00000009982
ENSBTAG00000024507
ENSBTAG00000002414
ENSBTAG00000002419
ENSBTAG00000003948
ENSBTAG00000017056
ENSBTAG00000017055
ENSBTAG00000014393
ENSBTAG00000012094
ENSBTAG00000047731
ENSBTAG00000014841
ENSBTAG00000014840
ENSBTAG00000000057
ENSBTAG00000030010
ENSBTAG00000017104
ENSBTAG00000010622
ENSBTAG00000010617
ENSBTAG00000003535
ENSBTAG00000003083
ENSBTAG00000020244
ENSBTAG00000033423
ENSBTAG00000010663
ENSBTAG00000010673
ENSBTAG00000010655
ENSBTAG00000010638
ENSBTAG00000021512
ENSBTAG00000045967
ENSBTAG00000000186
ENSBTAG00000024476
ENSBTAG00000019838
ENSBTAG00000004331
ENSBTAG00000004552
ENSBTAG00000043446
ENSBTAG00000017819
ENSBTAG00000045012
ENSBTAG00000018249
ENSBTAG00000017411
ENSBTAG00000031012
ENSBTAG00000007309
ENSBTAG00000010647
ENSBTAG00000017557
ENSBTAG00000017554
ENSBTAG00000017527
ENSBTAG00000008650
ENSBTAG00000019511
ENSBTAG00000019509
ENSBTAG00000019508
ENSBTAG00000042851
ENSBTAG00000031385
ENSBTAG00000044308
ENSBTAG00000015427
ENSBTAG00000009805
ENSBTAG00000030600
ENSBTAG00000031301
ENSBTAG00000015428
ENSBTAG00000040000
ENSBTAG00000015432
ENSBTAG00000006550
ENSBTAG00000015669
ENSBTAG00000034185
ENSBTAG00000015677
ENSBTAG00000015686
ENSBTAG00000047670
ENSBTAG00000030051
ENSBTAG00000030027
ENSBTAG00000030121
ENSBTAG00000021960
ENSBTAG00000021959
ENSBTAG00000021958
ENSBTAG00000027865
ENSBTAG00000005164
ENSBTAG00000004221
ENSBTAG00000033224
ENSBTAG00000033221
ENSBTAG00000001335
ENSBTAG00000023147
ENSBTAG00000019506
ENSBTAG00000012219
ENSBTAG00000012206
ENSBTAG00000012199
ENSBTAG00000009055
ENSBTAG00000013300
ENSBTAG00000013187
ENSBTAG00000013259
ENSBTAG00000045445
