# Supplementary material for: Ancestral Haplotype Mapping for GWAS and Detection of Signatures of Selection in Admixed Dairy Cattle of Kenya
Source: Front Genet. 2020 Jun 9;11:544. doi: 10.3389/fgene.2020.00544 (PMC7296079; doi:10.3389/fgene.2020.00544)
Supplement: Supplementary file 3 [file Table_2.xlsx]

## Sheet: iHS
Supplementray Table 2: Functional annotation clustering of genes within candidate signatures of selection regions from iHS and Rsb analyses.
Annotation Cluster 1	Enrichment Score: 2.3607346715366355
Category	Term	Count	%	PValue	Genes	List Total	Pop Hits	Pop Total	Fold Enrichment	Bonferroni	Benjamini	FDR
GOTERM_BP_DIRECT	GO:0007608~sensory perception of smell	11	13.0952	1.22924e-08	ENSBTAG00000047082, ENSBTAG00000009285, ENSBTAG00000046953, ENSBTAG00000046424, ENSBTAG00000047300, ENSBTAG00000047927, ENSBTAG00000039706, ENSBTAG00000046200, ENSBTAG00000047182, ENSBTAG00000039986, ENSBTAG00000024713	61	199	13824	12.5269	3.26978e-06	3.26978e-06	1.61248e-05
GOTERM_BP_DIRECT	GO:0007186~G-protein coupled receptor signaling pathway	12	14.2857	0.000325252	ENSBTAG00000047082, ENSBTAG00000037778, ENSBTAG00000009285, ENSBTAG00000046953, ENSBTAG00000046424, ENSBTAG00000047300, ENSBTAG00000047927, ENSBTAG00000039706, ENSBTAG00000046200, ENSBTAG00000047182, ENSBTAG00000039986, ENSBTAG00000024713	61	748	13824	3.63566	0.0828931	0.0284317	0.425816
UP_KEYWORDS	Cell membrane	18	21.4286	0.000554868	ENSBTAG00000046424, ENSBTAG00000047300, ENSBTAG00000039706, ENSBTAG00000046200, ENSBTAG00000004772, ENSBTAG00000047182, ENSBTAG00000039986, ENSBTAG00000024713, ENSBTAG00000047082, ENSBTAG00000019798, ENSBTAG00000009285, ENSBTAG00000003568, ENSBTAG00000046953, ENSBTAG00000006505, ENSBTAG00000010551, ENSBTAG00000047927, ENSBTAG00000019648, ENSBTAG00000030711	81	1581	17808	2.50306	0.0581812	0.0581812	0.623007
UP_KEYWORDS	Olfaction	11	13.0952	0.00252428	ENSBTAG00000047082, ENSBTAG00000009285, ENSBTAG00000046953, ENSBTAG00000046424, ENSBTAG00000047300, ENSBTAG00000047927, ENSBTAG00000039706, ENSBTAG00000046200, ENSBTAG00000047182, ENSBTAG00000039986, ENSBTAG00000024713	81	780	17808	3.10047	0.238882	0.127579	2.80582
INTERPRO	IPR000725:Olfactory receptor	11	13.0952	0.00288236	ENSBTAG00000047082, ENSBTAG00000009285, ENSBTAG00000046953, ENSBTAG00000046424, ENSBTAG00000047300, ENSBTAG00000047927, ENSBTAG00000039706, ENSBTAG00000046200, ENSBTAG00000047182, ENSBTAG00000039986, ENSBTAG00000024713	78	780	16802	3.03784	0.373506	0.373506	3.43254
GOTERM_MF_DIRECT	GO:0004984~olfactory receptor activity	11	13.0952	0.00383106	ENSBTAG00000047082, ENSBTAG00000009285, ENSBTAG00000046953, ENSBTAG00000046424, ENSBTAG00000047300, ENSBTAG00000047927, ENSBTAG00000039706, ENSBTAG00000046200, ENSBTAG00000047182, ENSBTAG00000039986, ENSBTAG00000024713	64	780	13095	2.88552	0.308221	0.308221	4.13951
UP_KEYWORDS	Sensory transduction	11	13.0952	0.00438943	ENSBTAG00000047082, ENSBTAG00000009285, ENSBTAG00000046953, ENSBTAG00000046424, ENSBTAG00000047300, ENSBTAG00000047927, ENSBTAG00000039706, ENSBTAG00000046200, ENSBTAG00000047182, ENSBTAG00000039986, ENSBTAG00000024713	81	843	17808	2.86877	0.378178	0.111993	4.8327
GOTERM_MF_DIRECT	GO:0004930~G-protein coupled receptor activity	11	13.0952	0.0129218	ENSBTAG00000047082, ENSBTAG00000009285, ENSBTAG00000046953, ENSBTAG00000046424, ENSBTAG00000047300, ENSBTAG00000047927, ENSBTAG00000039706, ENSBTAG00000046200, ENSBTAG00000047182, ENSBTAG00000039986, ENSBTAG00000024713	64	932	13095	2.41492	0.713088	0.464359	13.3461
UP_KEYWORDS	G-protein coupled receptor	11	13.0952	0.0192047	ENSBTAG00000047082, ENSBTAG00000009285, ENSBTAG00000046953, ENSBTAG00000046424, ENSBTAG00000047300, ENSBTAG00000047927, ENSBTAG00000039706, ENSBTAG00000046200, ENSBTAG00000047182, ENSBTAG00000039986, ENSBTAG00000024713	81	1053	17808	2.29665	0.876842	0.230324	19.6155
INTERPRO	IPR000276:G protein-coupled receptor, rhodopsin-like	11	13.0952	0.0213222	ENSBTAG00000047082, ENSBTAG00000009285, ENSBTAG00000046953, ENSBTAG00000046424, ENSBTAG00000047300, ENSBTAG00000047927, ENSBTAG00000039706, ENSBTAG00000046200, ENSBTAG00000047182, ENSBTAG00000039986, ENSBTAG00000024713	78	1051	16802	2.25453	0.969546	0.441178	22.9564
INTERPRO	IPR017452:GPCR, rhodopsin-like, 7TM	11	13.0952	0.0233999	ENSBTAG00000047082, ENSBTAG00000009285, ENSBTAG00000046953, ENSBTAG00000046424, ENSBTAG00000047300, ENSBTAG00000047927, ENSBTAG00000039706, ENSBTAG00000046200, ENSBTAG00000047182, ENSBTAG00000039986, ENSBTAG00000024713	78	1067	16802	2.22072	0.978417	0.421881	24.9124
GOTERM_CC_DIRECT	GO:0005886~plasma membrane	18	21.4286	0.0249346	ENSBTAG00000046424, ENSBTAG00000047300, ENSBTAG00000009982, ENSBTAG00000039706, ENSBTAG00000046200, ENSBTAG00000047182, ENSBTAG00000039986, ENSBTAG00000024713, ENSBTAG00000047082, ENSBTAG00000019798, ENSBTAG00000003568, ENSBTAG00000009285, ENSBTAG00000020831, ENSBTAG00000046953, ENSBTAG00000006505, ENSBTAG00000047927, ENSBTAG00000047528, ENSBTAG00000030711	72	2261	15461	1.70953	0.82925	0.82925	22.9968
UP_KEYWORDS	Transducer	11	13.0952	0.0249889	ENSBTAG00000047082, ENSBTAG00000009285, ENSBTAG00000046953, ENSBTAG00000046424, ENSBTAG00000047300, ENSBTAG00000047927, ENSBTAG00000039706, ENSBTAG00000046200, ENSBTAG00000047182, ENSBTAG00000039986, ENSBTAG00000024713	81	1099	17808	2.20052	0.934982	0.261901	24.7948
UP_KEYWORDS	Receptor	13	15.4762	0.0293939	ENSBTAG00000017405, ENSBTAG00000047082, ENSBTAG00000009285, ENSBTAG00000046953, ENSBTAG00000046424, ENSBTAG00000047300, ENSBTAG00000018143, ENSBTAG00000047927, ENSBTAG00000039706, ENSBTAG00000046200, ENSBTAG00000047182, ENSBTAG00000039986, ENSBTAG00000024713	81	1461	17808	1.95625	0.96013	0.275456	28.5332
KEGG_PATHWAY	bta04740:Olfactory transduction	10	11.9048	0.0765096	ENSBTAG00000047082, ENSBTAG00000009285, ENSBTAG00000046953, ENSBTAG00000046424, ENSBTAG00000047927, ENSBTAG00000039706, ENSBTAG00000046200, ENSBTAG00000047182, ENSBTAG00000039986, ENSBTAG00000024713	39	1062	7550	1.82288	0.99517	0.83096	55.7957
GOTERM_CC_DIRECT	GO:0016021~integral component of membrane	22	26.1905	0.359157	ENSBTAG00000047420, ENSBTAG00000046424, ENSBTAG00000047300, ENSBTAG00000010273, ENSBTAG00000009982, ENSBTAG00000002419, ENSBTAG00000039706, ENSBTAG00000046200, ENSBTAG00000039986, ENSBTAG00000047182, ENSBTAG00000024713, ENSBTAG00000047082, ENSBTAG00000019799, ENSBTAG00000019798, ENSBTAG00000003568, ENSBTAG00000019796, ENSBTAG00000009285, ENSBTAG00000040596, ENSBTAG00000046953, ENSBTAG00000047927,…	72	4185	15461	1.12884	1	0.999585	98.9999
Annotation Cluster 2	Enrichment Score: 1.6647940370626326
Category	Term	Count	%	PValue	Genes	List Total	Pop Hits	Pop Total	Fold Enrichment	Bonferroni	Benjamini	FDR
GOTERM_BP_DIRECT	GO:0010107~potassium ion import	4	4.7619	0.000129412	ENSBTAG00000002414, ENSBTAG00000024507, ENSBTAG00000038523, ENSBTAG00000010551	61	23	13824	39.4127	0.0338399	0.0170656	0.169625
UP_KEYWORDS	Potassium transport	4	4.7619	0.00285585	ENSBTAG00000002414, ENSBTAG00000024507, ENSBTAG00000038523, ENSBTAG00000010551	81	63	17808	13.9588	0.265726	0.0978349	3.16899
UP_KEYWORDS	Potassium	4	4.7619	0.00450009	ENSBTAG00000002414, ENSBTAG00000024507, ENSBTAG00000038523, ENSBTAG00000010551	81	74	17808	11.8839	0.385598	0.0928263	4.95174
KEGG_PATHWAY	bta04971:Gastric acid secretion	3	3.57143	0.0505739	ENSBTAG00000002414, ENSBTAG00000038523, ENSBTAG00000010551	39	72	7550	8.06624	0.969104	0.969104	41.2734
UP_KEYWORDS	Ion transport	5	5.95238	0.0937225	ENSBTAG00000002414, ENSBTAG00000003568, ENSBTAG00000024507, ENSBTAG00000038523, ENSBTAG00000010551	81	383	17808	2.87013	0.999976	0.485349	66.9812
GOTERM_CC_DIRECT	GO:0005887~integral component of plasma membrane	5	5.95238	0.524104	ENSBTAG00000002414, ENSBTAG00000024507, ENSBTAG00000038523, ENSBTAG00000010551, ENSBTAG00000020489	72	820	15461	1.30937	1	0.999404	99.954
UP_KEYWORDS	Transport	6	7.14286	0.537432	ENSBTAG00000002414, ENSBTAG00000003568, ENSBTAG00000024507, ENSBTAG00000038523, ENSBTAG00000001942, ENSBTAG00000010551	81	1079	17808	1.22253	1	0.948887	99.983
Annotation Cluster 3	Enrichment Score: 1.6598528574932336
Category	Term	Count	%	PValue	Genes	List Total	Pop Hits	Pop Total	Fold Enrichment	Bonferroni	Benjamini	FDR
INTERPRO	IPR013106:Immunoglobulin V-set	5	5.95238	0.00421036	ENSBTAG00000019799, ENSBTAG00000019798, ENSBTAG00000047420, ENSBTAG00000019796, ENSBTAG00000009982	78	143	16802	7.53183	0.495162	0.28948	4.97736
SMART	SM00409:IG	6	7.14286	0.00963797	ENSBTAG00000019799, ENSBTAG00000019798, ENSBTAG00000047420, ENSBTAG00000019796, ENSBTAG00000040596, ENSBTAG00000009982	36	331	8740	4.40081	0.307896	0.168072	8.38032
INTERPRO	IPR003599:Immunoglobulin subtype	6	7.14286	0.0179336	ENSBTAG00000019799, ENSBTAG00000019798, ENSBTAG00000047420, ENSBTAG00000019796, ENSBTAG00000040596, ENSBTAG00000009982	78	331	16802	3.90472	0.946689	0.519488	19.6658
INTERPRO	IPR007110:Immunoglobulin-like domain	6	7.14286	0.0493045	ENSBTAG00000019799, ENSBTAG00000019798, ENSBTAG00000047420, ENSBTAG00000019796, ENSBTAG00000040596, ENSBTAG00000009982	78	435	16802	2.97118	0.999723	0.525091	45.7636
INTERPRO	IPR013783:Immunoglobulin-like fold	6	7.14286	0.139919	ENSBTAG00000019799, ENSBTAG00000019798, ENSBTAG00000047420, ENSBTAG00000019796, ENSBTAG00000040596, ENSBTAG00000009982	78	599	16802	2.1577	1	0.847152	83.8604
Annotation Cluster 4	Enrichment Score: 1.593128082493932
Category	Term	Count	%	PValue	Genes	List Total	Pop Hits	Pop Total	Fold Enrichment	Bonferroni	Benjamini	FDR
SMART	SM00589:PRY	3	3.57143	0.00476707	ENSBTAG00000019646, ENSBTAG00000020954, ENSBTAG00000047420	36	26	8740	28.0128	0.16605	0.16605	4.22655
INTERPRO	IPR006574:SPRY-associated	3	3.57143	0.00725409	ENSBTAG00000019646, ENSBTAG00000020954, ENSBTAG00000047420	78	28	16802	23.0797	0.692551	0.325072	8.43289
INTERPRO	IPR003879:Butyrophylin-like	3	3.57143	0.0204088	ENSBTAG00000019646, ENSBTAG00000020954, ENSBTAG00000047420	78	48	16802	13.4631	0.964579	0.487312	22.0819
SMART	SM00449:SPRY	3	3.57143	0.0284743	ENSBTAG00000019646, ENSBTAG00000020954, ENSBTAG00000047420	36	66	8740	11.0354	0.666371	0.239996	22.9771
INTERPRO	IPR003877:SPla/RYanodine receptor SPRY	3	3.57143	0.0378407	ENSBTAG00000019646, ENSBTAG00000020954, ENSBTAG00000047420	78	67	16802	9.64524	0.998068	0.500603	37.2982
INTERPRO	IPR001870:B30.2/SPRY domain	3	3.57143	0.0441984	ENSBTAG00000019646, ENSBTAG00000020954, ENSBTAG00000047420	78	73	16802	8.85248	0.99934	0.519207	42.1318
INTERPRO	IPR013320:Concanavalin A-like lectin/glucanase, subgroup	3	3.57143	0.209716	ENSBTAG00000019646, ENSBTAG00000020954, ENSBTAG00000047420	78	186	16802	3.47436	1	0.921285	94.2041
Annotation Cluster 5	Enrichment Score: 1.318463967452609
Category	Term	Count	%	PValue	Genes	List Total	Pop Hits	Pop Total	Fold Enrichment	Bonferroni	Benjamini	FDR
UP_KEYWORDS	Innate immunity	4	4.7619	0.00977791	ENSBTAG00000017714, ENSBTAG00000009876, ENSBTAG00000001273, ENSBTAG00000006505	81	98	17808	8.97354	0.653963	0.16211	10.474
UP_KEYWORDS	Immunity	4	4.7619	0.035376	ENSBTAG00000017714, ENSBTAG00000009876, ENSBTAG00000001273, ENSBTAG00000006505	81	160	17808	5.4963	0.979551	0.27686	33.339
UP_KEYWORDS	Secreted	9	10.7143	0.0407782	ENSBTAG00000017714, ENSBTAG00000019798, ENSBTAG00000037778, ENSBTAG00000009876, ENSBTAG00000001273, ENSBTAG00000006505, ENSBTAG00000017566, ENSBTAG00000037558, ENSBTAG00000030711	81	868	17808	2.27957	0.98885	0.292398	37.4239
KEGG_PATHWAY	bta05133:Pertussis	3	3.57143	0.0570008	ENSBTAG00000017714, ENSBTAG00000009876, ENSBTAG00000001273	39	77	7550	7.54246	0.9804	0.86	45.2253
GOTERM_BP_DIRECT	GO:0045087~innate immune response	4	4.7619	0.0756713	ENSBTAG00000017714, ENSBTAG00000009876, ENSBTAG00000001273, ENSBTAG00000006505	61	227	13824	3.99336	1	0.926932	64.3777
GOTERM_CC_DIRECT	GO:0005576~extracellular region	5	5.95238	0.201847	ENSBTAG00000017714, ENSBTAG00000019798, ENSBTAG00000001273, ENSBTAG00000006505, ENSBTAG00000017566	72	505	15461	2.1261	1	0.999626	90.3021
Annotation Cluster 6	Enrichment Score: 0.7887015380234264
Category	Term	Count	%	PValue	Genes	List Total	Pop Hits	Pop Total	Fold Enrichment	Bonferroni	Benjamini	FDR
GOTERM_BP_DIRECT	GO:0006954~inflammatory response	4	4.7619	0.0665872	ENSBTAG00000037778, ENSBTAG00000001273, ENSBTAG00000007851, ENSBTAG00000037558	61	215	13824	4.21624	1	0.927087	59.5017
GOTERM_BP_DIRECT	GO:0006955~immune response	3	3.57143	0.239403	ENSBTAG00000037778, ENSBTAG00000007851, ENSBTAG00000037558	61	215	13824	3.16218	1	0.999693	97.2393
GOTERM_CC_DIRECT	GO:0005615~extracellular space	7	8.33333	0.270007	ENSBTAG00000017714, ENSBTAG00000037778, ENSBTAG00000006505, ENSBTAG00000010273, ENSBTAG00000007851, ENSBTAG00000037558, ENSBTAG00000030711	72	950	15461	1.58227	1	0.999353	96.15
Annotation Cluster 7	Enrichment Score: 0.7431483504155266
Category	Term	Count	%	PValue	Genes	List Total	Pop Hits	Pop Total	Fold Enrichment	Bonferroni	Benjamini	FDR
SMART	SM00336:BBOX	3	3.57143	0.0195715	ENSBTAG00000019646, ENSBTAG00000020954, ENSBTAG00000019651	36	54	8740	13.4877	0.528148	0.221482	16.3583
INTERPRO	IPR000315:Zinc finger, B-box	3	3.57143	0.0348066	ENSBTAG00000019646, ENSBTAG00000020954, ENSBTAG00000019651	78	64	16802	10.0974	0.996782	0.511977	34.8633
UP_KEYWORDS	Zinc-finger	6	7.14286	0.249808	ENSBTAG00000017405, ENSBTAG00000019646, ENSBTAG00000020954, ENSBTAG00000021115, ENSBTAG00000019651, ENSBTAG00000020273	81	753	17808	1.75181	1	0.77195	96.0696
UP_KEYWORDS	Zinc	7	8.33333	0.366022	ENSBTAG00000017405, ENSBTAG00000019646, ENSBTAG00000020954, ENSBTAG00000021115, ENSBTAG00000019651, ENSBTAG00000006505, ENSBTAG00000020273	81	1091	17808	1.4106	1	0.882345	99.4093
UP_KEYWORDS	Metal-binding	10	11.9048	0.391541	ENSBTAG00000017405, ENSBTAG00000019646, ENSBTAG00000020954, ENSBTAG00000021115, ENSBTAG00000019651, ENSBTAG00000007584, ENSBTAG00000038523, ENSBTAG00000006505, ENSBTAG00000010551, ENSBTAG00000020273	81	1757	17808	1.25129	1	0.893085	99.6281
GOTERM_MF_DIRECT	GO:0008270~zinc ion binding	6	7.14286	0.483593	ENSBTAG00000017405, ENSBTAG00000019646, ENSBTAG00000020954, ENSBTAG00000019651, ENSBTAG00000006505, ENSBTAG00000021443	64	948	13095	1.295	1	1	99.931
INTERPRO	IPR013083:Zinc finger, RING/FYVE/PHD-type	3	3.57143	0.532483	ENSBTAG00000019646, ENSBTAG00000020954, ENSBTAG00000019651	78	387	16802	1.66985	1	0.999287	99.9899
Annotation Cluster 8	Enrichment Score: 0.7420908807482814
Category	Term	Count	%	PValue	Genes	List Total	Pop Hits	Pop Total	Fold Enrichment	Bonferroni	Benjamini	FDR
UP_KEYWORDS	Membrane	33	39.2857	0.0723	ENSBTAG00000002414, ENSBTAG00000047420, ENSBTAG00000046424, ENSBTAG00000001942, ENSBTAG00000047300, ENSBTAG00000002419, ENSBTAG00000039706, ENSBTAG00000004772, ENSBTAG00000039986, ENSBTAG00000047182, ENSBTAG00000024713, ENSBTAG00000047082, ENSBTAG00000019799, ENSBTAG00000019798, ENSBTAG00000019796, ENSBTAG00000024507, ENSBTAG00000009285, ENSBTAG00000006505, ENSBTAG00000010841, ENSBTAG00000047927,…	81	5650	17808	1.28409	0.999698	0.439504	57.0455
UP_KEYWORDS	Transmembrane helix	27	32.1429	0.200627	ENSBTAG00000002414, ENSBTAG00000047420, ENSBTAG00000046424, ENSBTAG00000047300, ENSBTAG00000002419, ENSBTAG00000039706, ENSBTAG00000047182, ENSBTAG00000039986, ENSBTAG00000024713, ENSBTAG00000047082, ENSBTAG00000019799, ENSBTAG00000019798, ENSBTAG00000009285, ENSBTAG00000024507, ENSBTAG00000019796, ENSBTAG00000010551, ENSBTAG00000007719, ENSBTAG00000047927, ENSBTAG00000015678, ENSBTAG00000010273,…	81	4935	17808	1.20284	1	0.739086	91.9655
UP_KEYWORDS	Transmembrane	27	32.1429	0.206454	ENSBTAG00000002414, ENSBTAG00000047420, ENSBTAG00000046424, ENSBTAG00000047300, ENSBTAG00000002419, ENSBTAG00000039706, ENSBTAG00000047182, ENSBTAG00000039986, ENSBTAG00000024713, ENSBTAG00000047082, ENSBTAG00000019799, ENSBTAG00000019798, ENSBTAG00000009285, ENSBTAG00000024507, ENSBTAG00000019796, ENSBTAG00000010551, ENSBTAG00000007719, ENSBTAG00000047927, ENSBTAG00000015678, ENSBTAG00000010273,…	81	4953	17808	1.19847	1	0.713128	92.6009
GOTERM_CC_DIRECT	GO:0016021~integral component of membrane	22	26.1905	0.359157	ENSBTAG00000047420, ENSBTAG00000046424, ENSBTAG00000047300, ENSBTAG00000010273, ENSBTAG00000009982, ENSBTAG00000002419, ENSBTAG00000039706, ENSBTAG00000046200, ENSBTAG00000039986, ENSBTAG00000047182, ENSBTAG00000024713, ENSBTAG00000047082, ENSBTAG00000019799, ENSBTAG00000019798, ENSBTAG00000003568, ENSBTAG00000019796, ENSBTAG00000009285, ENSBTAG00000040596, ENSBTAG00000046953, ENSBTAG00000047927,…	72	4185	15461	1.12884	1	0.999585	98.9999
Annotation Cluster 9	Enrichment Score: 0.4586862769312781
Category	Term	Count	%	PValue	Genes	List Total	Pop Hits	Pop Total	Fold Enrichment	Bonferroni	Benjamini	FDR
UP_KEYWORDS	Hydrolase	9	10.7143	0.0788306	ENSBTAG00000017051, ENSBTAG00000002126, ENSBTAG00000007584, ENSBTAG00000020831, ENSBTAG00000038523, ENSBTAG00000010551, ENSBTAG00000020273, ENSBTAG00000004772, ENSBTAG00000006852	81	998	17808	1.98263	0.999859	0.446338	60.33
KEGG_PATHWAY	bta04919:Thyroid hormone signaling pathway	3	3.57143	0.110294	ENSBTAG00000002126, ENSBTAG00000038523, ENSBTAG00000010551	39	113	7550	5.13955	0.999602	0.791118	69.8383
UP_SEQ_FEATURE	nucleotide phosphate-binding region:ATP	3	3.57143	0.282928	ENSBTAG00000002126, ENSBTAG00000020831, ENSBTAG00000001273	29	235	6267	2.75877	1	1	97.7502
UP_KEYWORDS	ATP-binding	5	5.95238	0.532859	ENSBTAG00000002126, ENSBTAG00000020831, ENSBTAG00000001273, ENSBTAG00000038523, ENSBTAG00000010551	81	848	17808	1.2963	1	0.95238	99.981
INTERPRO	IPR027417:P-loop containing nucleoside triphosphate hydrolase	4	4.7619	0.732885	ENSBTAG00000002126, ENSBTAG00000020831, ENSBTAG00000001273, ENSBTAG00000015727	78	821	16802	1.0495	1	0.999987	100
UP_KEYWORDS	Nucleotide-binding	5	5.95238	0.751637	ENSBTAG00000002126, ENSBTAG00000020831, ENSBTAG00000001273, ENSBTAG00000038523, ENSBTAG00000010551	81	1124	17808	0.977989	1	0.993358	100
GOTERM_MF_DIRECT	GO:0005524~ATP binding	5	5.95238	0.852346	ENSBTAG00000002126, ENSBTAG00000020831, ENSBTAG00000001273, ENSBTAG00000038523, ENSBTAG00000010551	64	1224	13095	0.835823	1	1	100
Annotation Cluster 10	Enrichment Score: 0.4240467392951
Category	Term	Count	%	PValue	Genes	List Total	Pop Hits	Pop Total	Fold Enrichment	Bonferroni	Benjamini	FDR
INTERPRO	IPR007087:Zinc finger, C2H2	5	5.95238	0.195417	ENSBTAG00000021115, ENSBTAG00000003569, ENSBTAG00000046984, ENSBTAG00000039711, ENSBTAG00000020273	78	499	16802	2.15842	1	0.919217	92.7995
SMART	SM00355:ZnF_C2H2	4	4.7619	0.289294	ENSBTAG00000021115, ENSBTAG00000003569, ENSBTAG00000046984, ENSBTAG00000039711	36	469	8740	2.0706	0.999998	0.925382	95.4326
INTERPRO	IPR015880:Zinc finger, C2H2-like	4	4.7619	0.364302	ENSBTAG00000021115, ENSBTAG00000003569, ENSBTAG00000046984, ENSBTAG00000039711	78	469	16802	1.83719	1	0.989816	99.5839
INTERPRO	IPR013087:Zinc finger C2H2-type/integrase DNA-binding domain	3	3.57143	0.563925	ENSBTAG00000021115, ENSBTAG00000046984, ENSBTAG00000039711	78	410	16802	1.57617	1	0.99943	99.9956
GOTERM_MF_DIRECT	GO:0046872~metal ion binding	6	7.14286	0.652804	ENSBTAG00000021115, ENSBTAG00000003569, ENSBTAG00000046984, ENSBTAG00000039711, ENSBTAG00000038523, ENSBTAG00000020273	64	1142	13095	1.07501	1	1	99.9991
Annotation Cluster 11	Enrichment Score: 0.3214937680822108
Category	Term	Count	%	PValue	Genes	List Total	Pop Hits	Pop Total	Fold Enrichment	Bonferroni	Benjamini	FDR
UP_KEYWORDS	Secreted	9	10.7143	0.0407782	ENSBTAG00000017714, ENSBTAG00000019798, ENSBTAG00000037778, ENSBTAG00000009876, ENSBTAG00000001273, ENSBTAG00000006505, ENSBTAG00000017566, ENSBTAG00000037558, ENSBTAG00000030711	81	868	17808	2.27957	0.98885	0.292398	37.4239
UP_SEQ_FEATURE	signal peptide	5	5.95238	0.682766	ENSBTAG00000017714, ENSBTAG00000019798, ENSBTAG00000009876, ENSBTAG00000037558, ENSBTAG00000030711	29	1010	6267	1.06982	1	1	99.9998
UP_SEQ_FEATURE	disulfide bond	4	4.7619	0.736929	ENSBTAG00000017714, ENSBTAG00000019798, ENSBTAG00000009876, ENSBTAG00000037558	29	830	6267	1.04146	1	1	100
UP_KEYWORDS	Disulfide bond	7	8.33333	0.758966	ENSBTAG00000017714, ENSBTAG00000019798, ENSBTAG00000037778, ENSBTAG00000009876, ENSBTAG00000040596, ENSBTAG00000020489, ENSBTAG00000037558	81	1643	17808	0.936679	1	0.992965	100
UP_SEQ_FEATURE	glycosylation site:N-linked (GlcNAc...)	4	4.7619	0.840876	ENSBTAG00000017714, ENSBTAG00000019798, ENSBTAG00000009876, ENSBTAG00000030711	29	988	6267	0.874913	1	1	100
UP_KEYWORDS	Glycoprotein	4	4.7619	0.899411	ENSBTAG00000017714, ENSBTAG00000019798, ENSBTAG00000009876, ENSBTAG00000030711	81	1157	17808	0.760076	1	0.998774	100
Annotation Cluster 12	Enrichment Score: 0.2886563120556168
Category	Term	Count	%	PValue	Genes	List Total	Pop Hits	Pop Total	Fold Enrichment	Bonferroni	Benjamini	FDR
GOTERM_CC_DIRECT	GO:0005739~mitochondrion	6	7.14286	0.385857	ENSBTAG00000017051, ENSBTAG00000000797, ENSBTAG00000043960, ENSBTAG00000004772, ENSBTAG00000006852, ENSBTAG00000019648	72	887	15461	1.45256	1	0.998914	99.3562
UP_KEYWORDS	Transit peptide	3	3.57143	0.442752	ENSBTAG00000017051, ENSBTAG00000000797, ENSBTAG00000004772	81	333	17808	1.98065	1	0.92003	99.8618
UP_KEYWORDS	Mitochondrion	3	3.57143	0.796974	ENSBTAG00000017051, ENSBTAG00000000797, ENSBTAG00000004772	81	653	17808	1.01004	1	0.994582	100
Annotation Cluster 13	Enrichment Score: 0.08400216183364237
Category	Term	Count	%	PValue	Genes	List Total	Pop Hits	Pop Total	Fold Enrichment	Bonferroni	Benjamini	FDR
GOTERM_BP_DIRECT	GO:0006351~transcription, DNA-templated	3	3.57143	0.743442	ENSBTAG00000017405, ENSBTAG00000021115, ENSBTAG00000001273	61	603	13824	1.12748	1	1	100
UP_KEYWORDS	Transcription regulation	3	3.57143	0.786146	ENSBTAG00000017405, ENSBTAG00000021115, ENSBTAG00000001273	81	638	17808	1.03379	1	0.994515	100
UP_KEYWORDS	Transcription	3	3.57143	0.824788	ENSBTAG00000017405, ENSBTAG00000021115, ENSBTAG00000001273	81	695	17808	0.949001	1	0.995367	100
UP_KEYWORDS	Nucleus	6	7.14286	0.956971	ENSBTAG00000017405, ENSBTAG00000021115, ENSBTAG00000020831, ENSBTAG00000001273, ENSBTAG00000019131, ENSBTAG00000019648	81	2019	17808	0.653349	1	0.999869	100

## Sheet: Rsb
Annotation Cluster 1	Enrichment Score: 1.8160830506139738
Category	Term	Count	%	PValue	Genes	List Total	Pop Hits	Pop Total	Fold Enrichment	Bonferroni	Benjamini	FDR
GOTERM_BP_DIRECT	GO:0010107~potassium ion import	4	3.84615	0.000261283	ENSBTAG00000002414, ENSBTAG00000024507, ENSBTAG00000038523, ENSBTAG00000010551	77	23	13824	31.223	0.0866873	0.0866873	0.356304
UP_KEYWORDS	Potassium transport	5	4.80769	0.000370297	ENSBTAG00000002414, ENSBTAG00000013300, ENSBTAG00000024507, ENSBTAG00000038523, ENSBTAG00000010551	97	63	17808	14.5704	0.0463006	0.0463006	0.429194
UP_KEYWORDS	Potassium	5	4.80769	0.000683692	ENSBTAG00000002414, ENSBTAG00000013300, ENSBTAG00000024507, ENSBTAG00000038523, ENSBTAG00000010551	97	74	17808	12.4046	0.0838201	0.0428271	0.79112
GOTERM_BP_DIRECT	GO:0030007~cellular potassium ion homeostasis	3	2.88462	0.00104733	ENSBTAG00000013300, ENSBTAG00000038523, ENSBTAG00000010551	77	9	13824	59.8442	0.304841	0.166238	1.42114
KEGG_PATHWAY	bta04911:Insulin secretion	4	3.84615	0.0118749	ENSBTAG00000013300, ENSBTAG00000038523, ENSBTAG00000010551, ENSBTAG00000018249	45	82	7550	8.18428	0.68985	0.68985	12.3736
UP_KEYWORDS	Transport	13	12.5	0.0130714	ENSBTAG00000004333, ENSBTAG00000002414, ENSBTAG00000014840, ENSBTAG00000013300, ENSBTAG00000012094, ENSBTAG00000024507, ENSBTAG00000003083, ENSBTAG00000038523, ENSBTAG00000019508, ENSBTAG00000010551, ENSBTAG00000006550, ENSBTAG00000002703, ENSBTAG00000017055	97	1079	17808	2.2119	0.814402	0.343638	14.1702
UP_KEYWORDS	Ion transport	7	6.73077	0.0174623	ENSBTAG00000002414, ENSBTAG00000013300, ENSBTAG00000024507, ENSBTAG00000038523, ENSBTAG00000010551, ENSBTAG00000002703, ENSBTAG00000017055	97	383	17808	3.35539	0.895118	0.313274	18.5016
KEGG_PATHWAY	bta04971:Gastric acid secretion	3	2.88462	0.0656357	ENSBTAG00000002414, ENSBTAG00000038523, ENSBTAG00000010551	45	72	7550	6.99074	0.99871	0.810483	52.7943
UP_KEYWORDS	Voltage-gated channel	3	2.88462	0.0785691	ENSBTAG00000002414, ENSBTAG00000013300, ENSBTAG00000024507	97	86	17808	6.40422	0.999972	0.687693	61.3371
KEGG_PATHWAY	bta04970:Salivary secretion	3	2.88462	0.0839851	ENSBTAG00000013300, ENSBTAG00000038523, ENSBTAG00000010551	45	83	7550	6.06426	0.999815	0.761361	62.0901
KEGG_PATHWAY	bta04972:Pancreatic secretion	3	2.88462	0.107407	ENSBTAG00000013300, ENSBTAG00000038523, ENSBTAG00000010551	45	96	7550	5.24306	0.999985	0.796228	71.5313
UP_KEYWORDS	Ion channel	4	3.84615	0.120578	ENSBTAG00000002414, ENSBTAG00000013300, ENSBTAG00000024507, ENSBTAG00000017055	97	224	17808	3.27835	1	0.619953	77.5124
GOTERM_CC_DIRECT	GO:0005887~integral component of plasma membrane	8	7.69231	0.150584	ENSBTAG00000002414, ENSBTAG00000012219, ENSBTAG00000004334, ENSBTAG00000024507, ENSBTAG00000038523, ENSBTAG00000010647, ENSBTAG00000010551, ENSBTAG00000017055	84	820	15461	1.7957	0.999999	0.999239	82.929
KEGG_PATHWAY	bta04022:cGMP-PKG signaling pathway	3	2.88462	0.236866	ENSBTAG00000013300, ENSBTAG00000038523, ENSBTAG00000010551	45	159	7550	3.16562	1	0.869686	94.9661
Annotation Cluster 2	Enrichment Score: 1.6241044745202318
Category	Term	Count	%	PValue	Genes	List Total	Pop Hits	Pop Total	Fold Enrichment	Bonferroni	Benjamini	FDR
INTERPRO	IPR001799:Ephrin	3	2.88462	0.000795309	ENSBTAG00000010673, ENSBTAG00000020244, ENSBTAG00000033423	92	8	16802	68.4864	0.177761	0.0932259	1.02567
GOTERM_MF_DIRECT	GO:0046875~ephrin receptor binding	3	2.88462	0.00123296	ENSBTAG00000010673, ENSBTAG00000020244, ENSBTAG00000033423	71	10	13095	55.331	0.132272	0.132272	1.39547
INTERPRO	IPR008972:Cupredoxin	3	2.88462	0.00467247	ENSBTAG00000010673, ENSBTAG00000020244, ENSBTAG00000033423	92	19	16802	28.8364	0.684034	0.318896	5.88829
GOTERM_BP_DIRECT	GO:0048013~ephrin receptor signaling pathway	3	2.88462	0.00480087	ENSBTAG00000010673, ENSBTAG00000020244, ENSBTAG00000033423	77	19	13824	28.3472	0.811737	0.426867	6.36205
GOTERM_BP_DIRECT	GO:0007411~axon guidance	3	2.88462	0.0844055	ENSBTAG00000010673, ENSBTAG00000020244, ENSBTAG00000033423	77	88	13824	6.12043	1	0.966623	70.0158
KEGG_PATHWAY	bta04151:PI3K-Akt signaling pathway	5	4.80769	0.142087	ENSBTAG00000010673, ENSBTAG00000020244, ENSBTAG00000001335, ENSBTAG00000033423, ENSBTAG00000000057	45	347	7550	2.41755	1	0.847004	81.6314
KEGG_PATHWAY	bta04014:Ras signaling pathway	4	3.84615	0.156303	ENSBTAG00000010673, ENSBTAG00000019838, ENSBTAG00000020244, ENSBTAG00000033423	45	235	7550	2.85579	1	0.842873	84.7302
KEGG_PATHWAY	bta04360:Axon guidance	3	2.88462	0.164651	ENSBTAG00000010673, ENSBTAG00000020244, ENSBTAG00000033423	45	125	7550	4.02667	1	0.828484	86.32
KEGG_PATHWAY	bta04015:Rap1 signaling pathway	3	2.88462	0.355838	ENSBTAG00000010673, ENSBTAG00000020244, ENSBTAG00000033423	45	214	7550	2.35202	1	0.943493	99.2273
Annotation Cluster 3	Enrichment Score: 1.2910477167197005
Category	Term	Count	%	PValue	Genes	List Total	Pop Hits	Pop Total	Fold Enrichment	Bonferroni	Benjamini	FDR
SMART	SM00320:WD40	5	4.80769	0.0304247	ENSBTAG00000004333, ENSBTAG00000005796, ENSBTAG00000020969, ENSBTAG00000021959, ENSBTAG00000031385	44	242	8740	4.10406	0.786657	0.786657	25.7389
INTERPRO	IPR001680:WD40 repeat	5	4.80769	0.0440943	ENSBTAG00000004333, ENSBTAG00000005796, ENSBTAG00000020969, ENSBTAG00000021959, ENSBTAG00000031385	92	245	16802	3.72715	0.999985	0.891252	44.2534
INTERPRO	IPR017986:WD40-repeat-containing domain	5	4.80769	0.0609413	ENSBTAG00000004333, ENSBTAG00000005796, ENSBTAG00000020969, ENSBTAG00000021959, ENSBTAG00000031385	92	273	16802	3.34488	1	0.924072	55.7256
INTERPRO	IPR015943:WD40/YVTN repeat-like-containing domain	5	4.80769	0.0838087	ENSBTAG00000004333, ENSBTAG00000005796, ENSBTAG00000020969, ENSBTAG00000021959, ENSBTAG00000031385	92	305	16802	2.99394	1	0.953859	67.8325
Annotation Cluster 4	Enrichment Score: 1.1717367259655886
Category	Term	Count	%	PValue	Genes	List Total	Pop Hits	Pop Total	Fold Enrichment	Bonferroni	Benjamini	FDR
UP_KEYWORDS	Membrane	42	40.3846	0.0151223	ENSBTAG00000002414, ENSBTAG00000047731, ENSBTAG00000014840, ENSBTAG00000017104, ENSBTAG00000012094, ENSBTAG00000010673, ENSBTAG00000007309, ENSBTAG00000010663, ENSBTAG00000010647, ENSBTAG00000004974, ENSBTAG00000019508, ENSBTAG00000002419, ENSBTAG00000000616, ENSBTAG00000004333, ENSBTAG00000012219, ENSBTAG00000015432, ENSBTAG00000024507, ENSBTAG00000004971, ENSBTAG00000017554, ENSBTAG00000018249,…	97	5650	17808	1.36472	0.857788	0.323003	16.2188
UP_KEYWORDS	Transmembrane helix	34	32.6923	0.0906901	ENSBTAG00000047731, ENSBTAG00000002414, ENSBTAG00000014840, ENSBTAG00000017104, ENSBTAG00000012094, ENSBTAG00000007309, ENSBTAG00000010663, ENSBTAG00000010647, ENSBTAG00000004974, ENSBTAG00000019508, ENSBTAG00000002419, ENSBTAG00000000616, ENSBTAG00000012219, ENSBTAG00000015432, ENSBTAG00000004971, ENSBTAG00000024507, ENSBTAG00000018249, ENSBTAG00000010551, ENSBTAG00000017055, ENSBTAG00000003535,…	97	4935	17808	1.26484	0.999995	0.607833	66.8481
UP_KEYWORDS	Transmembrane	34	32.6923	0.0944537	ENSBTAG00000047731, ENSBTAG00000002414, ENSBTAG00000014840, ENSBTAG00000017104, ENSBTAG00000012094, ENSBTAG00000007309, ENSBTAG00000010663, ENSBTAG00000010647, ENSBTAG00000004974, ENSBTAG00000019508, ENSBTAG00000002419, ENSBTAG00000000616, ENSBTAG00000012219, ENSBTAG00000015432, ENSBTAG00000004971, ENSBTAG00000024507, ENSBTAG00000018249, ENSBTAG00000010551, ENSBTAG00000017055, ENSBTAG00000003535,…	97	4953	17808	1.26024	0.999997	0.596317	68.4071
GOTERM_CC_DIRECT	GO:0016021~integral component of membrane	28	26.9231	0.158729	ENSBTAG00000047731, ENSBTAG00000014840, ENSBTAG00000017104, ENSBTAG00000012094, ENSBTAG00000007309, ENSBTAG00000010663, ENSBTAG00000004974, ENSBTAG00000019508, ENSBTAG00000002419, ENSBTAG00000000616, ENSBTAG00000015432, ENSBTAG00000004971, ENSBTAG00000018249, ENSBTAG00000037819, ENSBTAG00000010655, ENSBTAG00000010617, ENSBTAG00000009055, ENSBTAG00000040000, ENSBTAG00000007537, ENSBTAG00000015428,…	84	4185	15461	1.23146	1	0.977685	84.6207
Annotation Cluster 5	Enrichment Score: 0.877991670076721
Category	Term	Count	%	PValue	Genes	List Total	Pop Hits	Pop Total	Fold Enrichment	Bonferroni	Benjamini	FDR
INTERPRO	IPR018114:Peptidase S1, trypsin family, active site	3	2.88462	0.0904877	ENSBTAG00000021958, ENSBTAG00000005164, ENSBTAG00000027865	92	93	16802	5.8913	1	0.945879	70.7422
SMART	SM00020:Tryp_SPc	3	2.88462	0.104762	ENSBTAG00000021958, ENSBTAG00000005164, ENSBTAG00000027865	44	112	8740	5.32062	0.996047	0.937127	65.557
UP_KEYWORDS	Serine protease	3	2.88462	0.10832	ENSBTAG00000021958, ENSBTAG00000005164, ENSBTAG00000027865	97	104	17808	5.2958	1	0.600357	73.5905
INTERPRO	IPR001314:Peptidase S1A, chymotrypsin-type	3	2.88462	0.109135	ENSBTAG00000021958, ENSBTAG00000005164, ENSBTAG00000027865	92	104	16802	5.26819	1	0.95752	77.6303
INTERPRO	IPR001254:Peptidase S1	3	2.88462	0.126882	ENSBTAG00000021958, ENSBTAG00000005164, ENSBTAG00000027865	92	114	16802	4.80606	1	0.964486	82.7645
INTERPRO	IPR009003:Trypsin-like cysteine/serine peptidase domain	3	2.88462	0.139685	ENSBTAG00000021958, ENSBTAG00000005164, ENSBTAG00000027865	92	121	16802	4.52803	1	0.965429	85.767
GOTERM_MF_DIRECT	GO:0004252~serine-type endopeptidase activity	3	2.88462	0.195121	ENSBTAG00000021958, ENSBTAG00000005164, ENSBTAG00000027865	71	152	13095	3.6402	1	0.999996	91.5629
UP_KEYWORDS	Protease	4	3.84615	0.244201	ENSBTAG00000021958, ENSBTAG00000005164, ENSBTAG00000027865, ENSBTAG00000031012	97	317	17808	2.31656	1	0.803869	96.1284
Annotation Cluster 6	Enrichment Score: 0.8370599161628522
Category	Term	Count	%	PValue	Genes	List Total	Pop Hits	Pop Total	Fold Enrichment	Bonferroni	Benjamini	FDR
UP_KEYWORDS	ATP-binding	9	8.65385	0.0869353	ENSBTAG00000038523, ENSBTAG00000010647, ENSBTAG00000017557, ENSBTAG00000010551, ENSBTAG00000017819, ENSBTAG00000002703, ENSBTAG00000017411, ENSBTAG00000014393, ENSBTAG00000008650	97	848	17808	1.94845	0.999991	0.652958	65.2231
UP_KEYWORDS	Kinase	6	5.76923	0.097378	ENSBTAG00000010647, ENSBTAG00000017819, ENSBTAG00000017411, ENSBTAG00000014393, ENSBTAG00000017056, ENSBTAG00000008650	97	452	17808	2.437	0.999998	0.582826	69.5719
GOTERM_MF_DIRECT	GO:0005524~ATP binding	10	9.61538	0.204193	ENSBTAG00000038523, ENSBTAG00000010647, ENSBTAG00000017557, ENSBTAG00000010551, ENSBTAG00000017819, ENSBTAG00000002703, ENSBTAG00000017411, ENSBTAG00000014393, ENSBTAG00000008650, ENSBTAG00000015677	71	1224	13095	1.50684	1	0.999842	92.5849
UP_KEYWORDS	Nucleotide-binding	9	8.65385	0.259455	ENSBTAG00000038523, ENSBTAG00000010647, ENSBTAG00000017557, ENSBTAG00000010551, ENSBTAG00000017819, ENSBTAG00000002703, ENSBTAG00000017411, ENSBTAG00000014393, ENSBTAG00000008650	97	1124	17808	1.47001	1	0.812057	96.9447
Annotation Cluster 7	Enrichment Score: 0.625811044735972
Category	Term	Count	%	PValue	Genes	List Total	Pop Hits	Pop Total	Fold Enrichment	Bonferroni	Benjamini	FDR
INTERPRO	IPR001841:Zinc finger, RING-type	4	3.84615	0.157791	ENSBTAG00000010655, ENSBTAG00000009055, ENSBTAG00000010622, ENSBTAG00000031385	92	253	16802	2.88744	1	0.970412	89.1958
INTERPRO	IPR017907:Zinc finger, RING-type, conserved site	3	2.88462	0.181493	ENSBTAG00000009055, ENSBTAG00000010622, ENSBTAG00000031385	92	143	16802	3.83141	1	0.977399	92.5364
SMART	SM00184:RING	3	2.88462	0.276585	ENSBTAG00000009055, ENSBTAG00000010622, ENSBTAG00000031385	44	210	8740	2.83766	1	0.982528	95.5771
GOTERM_MF_DIRECT	GO:0008270~zinc ion binding	7	6.73077	0.396266	ENSBTAG00000010655, ENSBTAG00000004331, ENSBTAG00000009055, ENSBTAG00000010622, ENSBTAG00000004974, ENSBTAG00000017554, ENSBTAG00000031385	71	948	13095	1.36187	1	0.999999	99.6811
Annotation Cluster 8	Enrichment Score: 0.5259312650826576
Category	Term	Count	%	PValue	Genes	List Total	Pop Hits	Pop Total	Fold Enrichment	Bonferroni	Benjamini	FDR
UP_KEYWORDS	Magnesium	5	4.80769	0.0358496	ENSBTAG00000013300, ENSBTAG00000003948, ENSBTAG00000010551, ENSBTAG00000017056, ENSBTAG00000013259	97	230	17808	3.99104	0.990656	0.487049	34.5562
UP_KEYWORDS	Metal-binding	8	7.69231	0.84731	ENSBTAG00000013300, ENSBTAG00000004331, ENSBTAG00000009055, ENSBTAG00000038523, ENSBTAG00000003948, ENSBTAG00000010622, ENSBTAG00000010551, ENSBTAG00000013259	97	1757	17808	0.835914	1	0.999154	100
GOTERM_MF_DIRECT	GO:0046872~metal ion binding	5	4.80769	0.870322	ENSBTAG00000013300, ENSBTAG00000038523, ENSBTAG00000003948, ENSBTAG00000021512, ENSBTAG00000013259	71	1142	13095	0.807516	1	1	100
Annotation Cluster 9	Enrichment Score: 0.4251450346369316
Category	Term	Count	%	PValue	Genes	List Total	Pop Hits	Pop Total	Fold Enrichment	Bonferroni	Benjamini	FDR
UP_KEYWORDS	Kinase	6	5.76923	0.097378	ENSBTAG00000010647, ENSBTAG00000017819, ENSBTAG00000017411, ENSBTAG00000014393, ENSBTAG00000017056, ENSBTAG00000008650	97	452	17808	2.437	0.999998	0.582826	69.5719
INTERPRO	IPR000719:Protein kinase, catalytic domain	3	2.88462	0.718266	ENSBTAG00000010647, ENSBTAG00000014393, ENSBTAG00000008650	92	462	16802	1.18591	1	1	100
INTERPRO	IPR011009:Protein kinase-like domain	3	2.88462	0.758261	ENSBTAG00000010647, ENSBTAG00000014393, ENSBTAG00000008650	92	500	16802	1.09578	1	1	100
Annotation Cluster 10	Enrichment Score: 0.2990686172001913
Category	Term	Count	%	PValue	Genes	List Total	Pop Hits	Pop Total	Fold Enrichment	Bonferroni	Benjamini	FDR
UP_SEQ_FEATURE	topological domain:Cytoplasmic	9	8.65385	0.0922231	ENSBTAG00000017104, ENSBTAG00000013300, ENSBTAG00000012094, ENSBTAG00000001335, ENSBTAG00000019508, ENSBTAG00000002419, ENSBTAG00000010551, ENSBTAG00000000616, ENSBTAG00000031012	40	760	6267	1.85536	1	0.992571	68.5912
UP_KEYWORDS	Disulfide bond	12	11.5385	0.270117	ENSBTAG00000010663, ENSBTAG00000010647, ENSBTAG00000020244, ENSBTAG00000001335, ENSBTAG00000023147, ENSBTAG00000021958, ENSBTAG00000005164, ENSBTAG00000000616, ENSBTAG00000027865, ENSBTAG00000031012, ENSBTAG00000000057, ENSBTAG00000014841	97	1643	17808	1.34087	1	0.80054	97.4183
UP_SEQ_FEATURE	glycosylation site:N-linked (GlcNAc...)	7	6.73077	0.593966	ENSBTAG00000017104, ENSBTAG00000015432, ENSBTAG00000020244, ENSBTAG00000001335, ENSBTAG00000000616, ENSBTAG00000027865, ENSBTAG00000014841	40	988	6267	1.11005	1	1	99.9979
UP_KEYWORDS	Glycoprotein	7	6.73077	0.598552	ENSBTAG00000017104, ENSBTAG00000015432, ENSBTAG00000020244, ENSBTAG00000001335, ENSBTAG00000000616, ENSBTAG00000027865, ENSBTAG00000014841	97	1157	17808	1.11073	1	0.976913	99.9975
UP_SEQ_FEATURE	disulfide bond	6	5.76923	0.602711	ENSBTAG00000020244, ENSBTAG00000001335, ENSBTAG00000000616, ENSBTAG00000027865, ENSBTAG00000031012, ENSBTAG00000014841	40	830	6267	1.13259	1	1	99.9984
UP_SEQ_FEATURE	topological domain:Extracellular	4	3.84615	0.665401	ENSBTAG00000017104, ENSBTAG00000013300, ENSBTAG00000001335, ENSBTAG00000000616	40	540	6267	1.16056	1	1	99.9998
UP_SEQ_FEATURE	signal peptide	6	5.76923	0.776314	ENSBTAG00000017104, ENSBTAG00000020244, ENSBTAG00000001335, ENSBTAG00000027865, ENSBTAG00000031012, ENSBTAG00000014841	40	1010	6267	0.930743	1	1	100
UP_KEYWORDS	Secreted	4	3.84615	0.853058	ENSBTAG00000004333, ENSBTAG00000020244, ENSBTAG00000001335, ENSBTAG00000027865	97	868	17808	0.846026	1	0.9991	100
UP_KEYWORDS	Cell membrane	7	6.73077	0.864805	ENSBTAG00000017104, ENSBTAG00000015432, ENSBTAG00000013300, ENSBTAG00000020244, ENSBTAG00000001335, ENSBTAG00000010551, ENSBTAG00000000616	97	1581	17808	0.812848	1	0.999187	100
Annotation Cluster 11	Enrichment Score: 0.28312352025949783
Category	Term	Count	%	PValue	Genes	List Total	Pop Hits	Pop Total	Fold Enrichment	Bonferroni	Benjamini	FDR
INTERPRO	IPR013783:Immunoglobulin-like fold	5	4.80769	0.408402	ENSBTAG00000010622, ENSBTAG00000010647, ENSBTAG00000001335, ENSBTAG00000023147, ENSBTAG00000009982	92	599	16802	1.52446	1	0.999687	99.8888
SMART	SM00409:IG	3	2.88462	0.488575	ENSBTAG00000010647, ENSBTAG00000023147, ENSBTAG00000009982	44	331	8740	1.80033	1	0.998776	99.8433
INTERPRO	IPR003599:Immunoglobulin subtype	3	2.88462	0.537976	ENSBTAG00000010647, ENSBTAG00000023147, ENSBTAG00000009982	92	331	16802	1.65526	1	0.999986	99.9955
INTERPRO	IPR007110:Immunoglobulin-like domain	3	2.88462	0.686631	ENSBTAG00000010647, ENSBTAG00000023147, ENSBTAG00000009982	92	435	16802	1.25952	1	0.999999	100
Annotation Cluster 12	Enrichment Score: 0.13466920345614522
Category	Term	Count	%	PValue	Genes	List Total	Pop Hits	Pop Total	Fold Enrichment	Bonferroni	Benjamini	FDR
GOTERM_MF_DIRECT	GO:0008270~zinc ion binding	7	6.73077	0.396266	ENSBTAG00000010655, ENSBTAG00000004331, ENSBTAG00000009055, ENSBTAG00000010622, ENSBTAG00000004974, ENSBTAG00000017554, ENSBTAG00000031385	71	948	13095	1.36187	1	0.999999	99.6811
UP_KEYWORDS	Metal-binding	8	7.69231	0.84731	ENSBTAG00000013300, ENSBTAG00000004331, ENSBTAG00000009055, ENSBTAG00000038523, ENSBTAG00000003948, ENSBTAG00000010622, ENSBTAG00000010551, ENSBTAG00000013259	97	1757	17808	0.835914	1	0.999154	100
UP_KEYWORDS	Zinc-finger	3	2.88462	0.917784	ENSBTAG00000004331, ENSBTAG00000009055, ENSBTAG00000010622	97	753	17808	0.731425	1	0.999779	100
UP_KEYWORDS	Zinc	4	3.84615	0.938759	ENSBTAG00000004331, ENSBTAG00000009055, ENSBTAG00000010622, ENSBTAG00000013259	97	1091	17808	0.673099	1	0.999837	100
