# Supplementary material for: Ancestral Haplotype Mapping for GWAS and Detection of Signatures of Selection in Admixed Dairy Cattle of Kenya
Source: Front Genet. 2020 Jun 9;11:544. doi: 10.3389/fgene.2020.00544 (PMC7296079; doi:10.3389/fgene.2020.00544)
Supplement: Supplementary file 4 [file Table_3.xlsx]

## Sheet: iHS
Supplementray Table 3: The bovine Quantitative Trait Loci (QTL) overlapping with candidate signatures of selection regions from iHS and Rsb analyses.
Chromosome	Source	Trait Category	Start (BP)	End (BP)	QTL details
Chr.2	Animal QTLdb	Exterior_Association	5537359	5537399	QTL_ID=102080	Name=Teat thickness	Abbrev=TEATTH	PUBMED_ID=27285908	trait_ID=1623	trait=Teat thickness	breed=charolais	FlankMarkers=rs109692294	VTO_name=nipple diameter	Map_Type=Genome	Model=Mendelian	Test_Base=Experiment-wise	Significance=Significant	P-value=0.04
Chr.2	Animal QTLdb	Exterior_Association	5537359	5537399	QTL_ID=102081	Name=Hind leg conformation	Abbrev=HLEGC	PUBMED_ID=27285908	trait_ID=1548	trait=Hind leg conformation	breed=charolais	FlankMarkers=rs109692294	VTO_name=hindlimb conformation trait	Map_Type=Genome	Model=Mendelian	Test_Base=Experiment-wise	Significance=Significant	P-value=0.02
Chr.2	Animal QTLdb	Exterior_Association	5537359	5537399	QTL_ID=102082	Name=Hind leg conformation	Abbrev=HLEGC	PUBMED_ID=27285908	trait_ID=1548	trait=Hind leg conformation	breed=charolais	FlankMarkers=rs109692294	VTO_name=hindlimb conformation trait	Map_Type=Genome	Model=Mendelian	Test_Base=Experiment-wise	Significance=Significant	P-value=<0.01
Chr.2	Animal QTLdb	Exterior_Association	5537359	5537399	QTL_ID=102083	Name=Muscularity	Abbrev=MUSC	PUBMED_ID=27285908	trait_ID=1632	trait=Muscularity	breed=charolais	FlankMarkers=rs109692294	VTO_name=skeletal muscle mass	Map_Type=Genome	Model=Mendelian	Test_Base=Experiment-wise	Significance=Significant	P-value=<0.01
Chr.2	Animal QTLdb	Exterior_Association	5537359	5537399	QTL_ID=102084	Name=Udder capacity	Abbrev=UDDCAP	PUBMED_ID=27285908	trait_ID=1633	trait=Udder capacity	breed=charolais	FlankMarkers=rs109692294	VTO_name=udder size trait	Map_Type=Genome	Model=Mendelian	Test_Base=Experiment-wise	Significance=Significant	P-value=0.02
Chr.2	Animal QTLdb	Reproduction_Association	5731358	5731398	QTL_ID=56426	Name=Calving ease	Abbrev=CALEASE	PUBMED_ID=26065883	trait_ID=1073	trait=Calving ease	breed=charolais	FlankMarkers=rs109912266	VTO_name=parturition trait	Map_Type=Genome	Model=Mendelian	Test_Base=Genome-wise	peak_cM=5	Significance=Significant	P-value=<0.05	Bayes-value=383.88
Chr.2	Animal QTLdb	Milk_QTL	5788801	7179149	QTL_ID=140205	Name=Milk alpha-S1-casein percentage	Abbrev=MAS1CP	PUBMED_ID=28923017	trait_ID=1640	trait=Milk alpha-S1-casein percentage	breed=holstein,normande,MontbÃ©liarde	FlankMarkers=rs109636839,rs378609487,rs211289713	VTO_name=milk alpha-S1-casein amount	PTO_name=milk alpha-S1-casein content	Map_Type=Genome	Model=Mendelian	Test_Base=Genome-wise	peak_cM=6	Significance=Significant	P-value=<0.05
Chr.2	Animal QTLdb	Meat_and_Carcass_Association	5844036	5844076	QTL_ID=36371	Name=Intramuscular fat	Abbrev=EEF	PUBMED_ID=25149327	trait_ID=1103	trait=Intramuscular fat	breed=blonde d'aquitaine	FlankMarkers=rs110013091	VTO_name=intramuscular adipose amount	PTO_name=intramuscular fat content	Map_Type=Genome	Model=Mendelian	Test_Base=Comparison-wise	peak_cM=5	Significance=Significant	P-value=8.5E-6	Likelihood_Ratio=18.5
Chr.2	Animal QTLdb	Milk_QTL	5856554	7755903	QTL_ID=140204	Name=Milk alpha-S1-casein percentage	Abbrev=MAS1CP	PUBMED_ID=28923017	trait_ID=1640	trait=Milk alpha-S1-casein percentage	breed=MontbÃ©liarde	FlankMarkers=rs110008588,rs109945666,rs378620301	VTO_name=milk alpha-S1-casein amount	PTO_name=milk alpha-S1-casein content	Map_Type=Genome	Model=Mendelian	Test_Base=Genome-wise	Significance=Significant	P-value=<0.05
Chr.3	Animal QTLdb	Reproduction_Association	9258332	10558420	QTL_ID=15379	Name=Gestation length	Abbrev=GLENGTH	PUBMED_ID=22034999	trait_ID=1076	trait=Gestation length	breed=holstein	FlankMarkers=rs109907543	VTO_name=gestation period duration	CMO_name=gestation period length	Map_Type=Genome	Model=Mendelian	peak_cM=10	Significance=Significant	P-value=1.44E-7
Chr.3	Animal QTLdb	Reproduction_Association	9258332	10558420	QTL_ID=15380	Name=Gestation length	Abbrev=GLENGTH	PUBMED_ID=22034999	trait_ID=1076	trait=Gestation length	breed=brown swiss	FlankMarkers=rs109907543	VTO_name=gestation period duration	CMO_name=gestation period length	Map_Type=Genome	Model=Mendelian	peak_cM=10	Significance=Significant	P-value=0.0206
Chr.3	Animal QTLdb	Production_Association	20	55074485	QTL_ID=24711	Name=Body weight (weaning)	Abbrev=WWT	PUBMED_ID=24906442	trait_ID=1063	trait=Body weight (weaning)	breed=Maine-Anjou	FlankMarkers=rs108949614,rs81111696,rs81172555	VTO_name=body mass	CMO_name=body weight	Map_Type=Genome	Test_Base=Genome-wise	peak_cM=28	Significance=Significant	Variance=1.09
Chr.3	Animal QTLdb	Milk_Association	9678335	9678375	QTL_ID=105110	Name=Milk protein percentage	Abbrev=PP	PUBMED_ID=27287773	trait_ID=1041	trait=Milk protein percentage	breed=holstein	FlankMarkers=rs109077493	VTO_name=milk protein amount	PTO_name=milk protein content	CMO_name=milk protein percentage	Map_Type=Genome	Model=Mendelian	Test_Base=Genome-wise	Significance=Significant	P-value=2.91E-02
Chr.3	Animal QTLdb	Reproduction_QTL	16225278	18419617	QTL_ID=126839	Name=Stillbirth (maternal)	Abbrev=SB	PUBMED_ID=28109604	trait_ID=1278	trait=Stillbirth (maternal)	breed=holstein	FlankMarkers=rs135742570,rs109731213	VTO_name=stillborn offspring quantity	Map_Type=Genome	Model=Mendelian	Test_Base=Experiment-wise	Significance=Significant	P-value=<0.01
Chr.3	Animal QTLdb	Milk_Association	17304351	17304391	QTL_ID=105645	Name=Milk protein percentage	Abbrev=PP	PUBMED_ID=27287773	trait_ID=1041	trait=Milk protein percentage	breed=holstein	FlankMarkers=rs133610702	VTO_name=milk protein amount	PTO_name=milk protein content	CMO_name=milk protein percentage	Map_Type=Genome	Model=Mendelian	Test_Base=Experiment-wise	Significance=Significant	P-value=<0.05
Chr.3	Animal QTLdb	Milk_Association	17308896	17308936	QTL_ID=105355	Name=Milk protein percentage	Abbrev=PP	PUBMED_ID=27287773	trait_ID=1041	trait=Milk protein percentage	breed=holstein	FlankMarkers=rs108979614	VTO_name=milk protein amount	PTO_name=milk protein content	CMO_name=milk protein percentage	Map_Type=Genome	Model=Mendelian	Test_Base=Experiment-wise	Significance=Significant	P-value=<0.01
Chr.3	Animal QTLdb	Milk_Association	17309847	17309887	QTL_ID=105356	Name=Milk protein percentage	Abbrev=PP	PUBMED_ID=27287773	trait_ID=1041	trait=Milk protein percentage	breed=holstein	FlankMarkers=rs109706253	VTO_name=milk protein amount	PTO_name=milk protein content	CMO_name=milk protein percentage	Map_Type=Genome	Model=Mendelian	Test_Base=Experiment-wise	Significance=Significant	P-value=<0.01
Chr.3	Animal QTLdb	Milk_Association	17310968	17311008	QTL_ID=105666	Name=Milk protein percentage	Abbrev=PP	PUBMED_ID=27287773	trait_ID=1041	trait=Milk protein percentage	breed=holstein	FlankMarkers=rs133845169	VTO_name=milk protein amount	PTO_name=milk protein content	CMO_name=milk protein percentage	Map_Type=Genome	Model=Mendelian	Test_Base=Experiment-wise	Significance=Significant	P-value=<0.05
Chr.3	Animal QTLdb	Milk_Association	17313103	17313143	QTL_ID=105357	Name=Milk protein percentage	Abbrev=PP	PUBMED_ID=27287773	trait_ID=1041	trait=Milk protein percentage	breed=holstein	FlankMarkers=rs109749213	VTO_name=milk protein amount	PTO_name=milk protein content	CMO_name=milk protein percentage	Map_Type=Genome	Model=Mendelian	Test_Base=Experiment-wise	Significance=Significant	P-value=<0.01
Chr.3	Animal QTLdb	Milk_Association	17313964	17314004	QTL_ID=105358	Name=Milk protein percentage	Abbrev=PP	PUBMED_ID=27287773	trait_ID=1041	trait=Milk protein percentage	breed=holstein	FlankMarkers=rs109088526	VTO_name=milk protein amount	PTO_name=milk protein content	CMO_name=milk protein percentage	Map_Type=Genome	Model=Mendelian	Test_Base=Experiment-wise	Significance=Significant	P-value=<0.01
Chr.3	Animal QTLdb	Milk_Association	17315089	17315129	QTL_ID=105359	Name=Milk protein percentage	Abbrev=PP	PUBMED_ID=27287773	trait_ID=1041	trait=Milk protein percentage	breed=holstein	FlankMarkers=rs135915128	VTO_name=milk protein amount	PTO_name=milk protein content	CMO_name=milk protein percentage	Map_Type=Genome	Model=Mendelian	Test_Base=Experiment-wise	Significance=Significant	P-value=<0.01
Chr.3	Animal QTLdb	Milk_Association	17317157	17317197	QTL_ID=105360	Name=Milk protein percentage	Abbrev=PP	PUBMED_ID=27287773	trait_ID=1041	trait=Milk protein percentage	breed=holstein	FlankMarkers=rs132878774	VTO_name=milk protein amount	PTO_name=milk protein content	CMO_name=milk protein percentage	Map_Type=Genome	Model=Mendelian	Test_Base=Experiment-wise	Significance=Significant	P-value=<0.01
Chr.3	Animal QTLdb	Milk_Association	17318281	17318321	QTL_ID=105361	Name=Milk protein percentage	Abbrev=PP	PUBMED_ID=27287773	trait_ID=1041	trait=Milk protein percentage	breed=holstein	FlankMarkers=rs110593649	VTO_name=milk protein amount	PTO_name=milk protein content	CMO_name=milk protein percentage	Map_Type=Genome	Model=Mendelian	Test_Base=Experiment-wise	Significance=Significant	P-value=<0.01
Chr.3	Animal QTLdb	Milk_Association	17319165	17319205	QTL_ID=105362	Name=Milk protein percentage	Abbrev=PP	PUBMED_ID=27287773	trait_ID=1041	trait=Milk protein percentage	breed=holstein	FlankMarkers=rs41567166	VTO_name=milk protein amount	PTO_name=milk protein content	CMO_name=milk protein percentage	Map_Type=Genome	Model=Mendelian	Test_Base=Experiment-wise	Significance=Significant	P-value=<0.01
Chr.3	Animal QTLdb	Milk_Association	17375066	17375106	QTL_ID=106043	Name=Milk protein percentage	Abbrev=PP	PUBMED_ID=27287773	trait_ID=1041	trait=Milk protein percentage	breed=holstein	FlankMarkers=rs133825019	VTO_name=milk protein amount	PTO_name=milk protein content	CMO_name=milk protein percentage	Map_Type=Genome	Model=Mendelian	Test_Base=Experiment-wise	Significance=Significant	P-value=<0.05
Chr.3	Animal QTLdb	Milk_Association	17628482	17628522	QTL_ID=105927	Name=Milk protein percentage	Abbrev=PP	PUBMED_ID=27287773	trait_ID=1041	trait=Milk protein percentage	breed=holstein	FlankMarkers=rs134785051	VTO_name=milk protein amount	PTO_name=milk protein content	CMO_name=milk protein percentage	Map_Type=Genome	Model=Mendelian	Test_Base=Experiment-wise	Significance=Significant	P-value=<0.05
Chr.3	Animal QTLdb	Meat_and_Carcass_Association	18812121	18812161	QTL_ID=138413	Name=Muscle pH	Abbrev=PH	PUBMED_ID=28169328	trait_ID=1181	trait=Muscle pH	breed=simmental	FlankMarkers=rs136809971	VTO_name=muscle pH	PTO_name=meat pH	Map_Type=Genome	Model=Mendelian	Test_Base=Genome-wise	Significance=Suggestive	P-value=<1
Chr.3	Animal QTLdb	Production_Association	19014016	19995119	QTL_ID=24749	Name=Body weight (weaning)	Abbrev=WWT	PUBMED_ID=24906442	trait_ID=1063	trait=Body weight (weaning)	breed=Angus	FlankMarkers=rs110186712,rs43709214,rs41256309	VTO_name=body mass	CMO_name=body weight	Map_Type=Genome	Test_Base=Genome-wise	peak_cM=20	Significance=-	Variance=1.4
Chr.3	Animal QTLdb	Reproduction_Association	19193431	19193471	QTL_ID=15377	Name=Gestation length	Abbrev=GLENGTH	PUBMED_ID=22034999	trait_ID=1076	trait=Gestation length	breed=holstein	FlankMarkers=rs43709214	VTO_name=gestation period duration	CMO_name=gestation period length	Map_Type=Genome	Model=Mendelian	peak_cM=20	Significance=Significant	P-value=6.08E-6
Chr.3	Animal QTLdb	Reproduction_Association	19193431	19193471	QTL_ID=15378	Name=Gestation length	Abbrev=GLENGTH	PUBMED_ID=22034999	trait_ID=1076	trait=Gestation length	breed=brown swiss	FlankMarkers=rs43709214	VTO_name=gestation period duration	CMO_name=gestation period length	Map_Type=Genome	Model=Mendelian	peak_cM=20	Significance=Significant	P-value=0.037
Chr.3	Animal QTLdb	Production_Association	19248240	19248280	QTL_ID=65431	Name=Maturity rate	Abbrev=MATRATE	PUBMED_ID=26445451	trait_ID=1601	trait=Maturity rate	breed=brahman	FlankMarkers=rs110808151	VTO_name=postnatal growth trait	Map_Type=Genome	Model=Mendelian	Test_Base=Experiment-wise	Significance=Significant	P-value=<0.05	Variance=0.355348
Chr.3	Animal QTLdb	Milk_QTL	20732147	23271534	QTL_ID=56382	Name=Milk decenoic acid content	Abbrev=MFA-C10:1	PUBMED_ID=21569316	trait_ID=1594	trait=Milk decenoic acid content	breed=holstein	FlankMarkers=rs29024843,rs43709866	Map_Type=Genome	Model=Mendelian	Test_Base=Genome-wise	peak_cM=21	Significance=Significant	P-value=<0.05	Variance=4.1
Chr.3	Animal QTLdb	Reproduction_Association	22175456	22175496	QTL_ID=39757	Name=Calving ease (maternal)	Abbrev=CALEASE	PUBMED_ID=21831322	trait_ID=1274	trait=Calving ease (maternal)	breed=holstein	FlankMarkers=rs109153165	VTO_name=parturition trait	Map_Type=Genome	Model=Mendelian	Test_Base=Genome-wise	peak_cM=23	Significance=Significant	P-value=<0.05
Chr.3	Animal QTLdb	Exterior_Association	22175456	22175496	QTL_ID=39758	Name=Foot angle	Abbrev=FANG	PUBMED_ID=21831322	trait_ID=1101	trait=Foot angle	breed=holstein	FlankMarkers=rs109153165	VTO_name=hoof angle	Map_Type=Genome	Model=Mendelian	Test_Base=Genome-wise	peak_cM=23	Significance=Significant	P-value=<0.05
Chr.3	Animal QTLdb	Milk_Association	22175456	22175496	QTL_ID=39759	Name=Milk fat percentage	Abbrev=FP	PUBMED_ID=21831322	trait_ID=1037	trait=Milk fat percentage	breed=holstein	FlankMarkers=rs109153165	VTO_name=milk fat amount	PTO_name=milk fat content	CMO_name=milk fat percentage	Map_Type=Genome	Model=Mendelian	Test_Base=Genome-wise	peak_cM=23	Significance=Significant	P-value=<0.05
Chr.3	Animal QTLdb	Milk_Association	22175456	22175496	QTL_ID=39760	Name=Milk fat yield	Abbrev=FY	PUBMED_ID=21831322	trait_ID=1039	trait=Milk fat yield	breed=holstein	FlankMarkers=rs109153165	VTO_name=milk fat amount	PTO_name=milk fat yield	CMO_name=milk fat yield	Map_Type=Genome	Model=Mendelian	Test_Base=Genome-wise	peak_cM=23	Significance=Significant	P-value=<0.05
Chr.3	Animal QTLdb	Production_Association	22175456	22175496	QTL_ID=39761	Name=Net merit	Abbrev=NM	PUBMED_ID=21831322	trait_ID=1265	trait=Net merit	breed=holstein	FlankMarkers=rs109153165	Map_Type=Genome	Model=Mendelian	Test_Base=Genome-wise	peak_cM=23	Significance=Significant	P-value=<0.05
Chr.3	Animal QTLdb	Production_Association	22175456	22175496	QTL_ID=39762	Name=Length of productive life	Abbrev=PL	PUBMED_ID=21831322	trait_ID=1067	trait=Length of productive life	breed=holstein	FlankMarkers=rs109153165	VTO_name=life span trait	Map_Type=Genome	Model=Mendelian	Test_Base=Genome-wise	peak_cM=23	Significance=Significant	P-value=<0.05
Chr.3	Animal QTLdb	Milk_Association	22175456	22175496	QTL_ID=39763	Name=Milk protein percentage	Abbrev=PP	PUBMED_ID=21831322	trait_ID=1041	trait=Milk protein percentage	breed=holstein	FlankMarkers=rs109153165	VTO_name=milk protein amount	PTO_name=milk protein content	CMO_name=milk protein percentage	Map_Type=Genome	Model=Mendelian	Test_Base=Genome-wise	peak_cM=23	Significance=Significant	P-value=<0.05
Chr.3	Animal QTLdb	Milk_Association	22175456	22175496	QTL_ID=39764	Name=Milk protein yield	Abbrev=PY	PUBMED_ID=21831322	trait_ID=1042	trait=Milk protein yield	breed=holstein	FlankMarkers=rs109153165	VTO_name=milk protein amount	PTO_name=milk protein yield	CMO_name=milk protein yield	Map_Type=Genome	Model=Mendelian	Test_Base=Genome-wise	peak_cM=23	Significance=Significant	P-value=<0.05
Chr.3	Animal QTLdb	Exterior_Association	22175456	22175496	QTL_ID=39765	Name=Rear leg placement - side view	Abbrev=RLEGS	PUBMED_ID=21831322	trait_ID=1173	trait=Rear leg placement - side view	breed=holstein	FlankMarkers=rs109153165	VTO_name=hindlimb conformation trait	Map_Type=Genome	Model=Mendelian	Test_Base=Genome-wise	peak_cM=23	Significance=Significant	P-value=<0.05
Chr.3	Animal QTLdb	Reproduction_Association	22175456	22175496	QTL_ID=39766	Name=Calving ease	Abbrev=CALEASE	PUBMED_ID=21831322	trait_ID=1073	trait=Calving ease	breed=holstein	FlankMarkers=rs109153165	VTO_name=parturition trait	Map_Type=Genome	Model=Mendelian	Test_Base=Genome-wise	peak_cM=23	Significance=Significant	P-value=<0.05
Chr.3	Animal QTLdb	Reproduction_Association	22175456	22175496	QTL_ID=39767	Name=Stillbirth	Abbrev=SB	PUBMED_ID=21831322	trait_ID=1153	trait=Stillbirth	breed=holstein	FlankMarkers=rs109153165	VTO_name=stillborn offspring quantity	Map_Type=Genome	Model=Mendelian	Test_Base=Genome-wise	peak_cM=23	Significance=Significant	P-value=<0.05
Chr.3	Animal QTLdb	Exterior_Association	22175456	22175496	QTL_ID=39768	Name=Udder cleft	Abbrev=UC	PUBMED_ID=21831322	trait_ID=1130	trait=Udder cleft	breed=holstein	FlankMarkers=rs109153165	VTO_name=udder cleft morphology trait	Map_Type=Genome	Model=Mendelian	Test_Base=Genome-wise	peak_cM=23	Significance=Significant	P-value=<0.05
Chr.3	Animal QTLdb	Production_Association	22437374	22437414	QTL_ID=131253	Name=Dry matter intake	Abbrev=DMI	PUBMED_ID=28521758	trait_ID=1165	trait=Dry matter intake	breed=simmental,Angus	FlankMarkers=rs135829589	CMO_name=dry matter intake	Map_Type=Genome	Model=Mendelian	Test_Base=Comparison-wise	Significance=Significant	P-value=1.32E-05	Variance=0.016
Chr.3	Animal QTLdb	Production_Association	22439024	22439064	QTL_ID=131216	Name=Average daily gain	Abbrev=ADG	PUBMED_ID=28521758	trait_ID=1053	trait=Average daily gain	breed=simmental,Angus	FlankMarkers=rs136601987	VTO_name=postnatal growth trait	CMO_name=average daily body weight gain	Map_Type=Genome	Model=Mendelian	Test_Base=Comparison-wise	Significance=Significant	P-value=2.12E-05	Variance=0.015
Chr.3	Animal QTLdb	Production_Association	22439024	22439064	QTL_ID=131248	Name=Dry matter intake	Abbrev=DMI	PUBMED_ID=28521758	trait_ID=1165	trait=Dry matter intake	breed=simmental,Angus	FlankMarkers=rs136601987	CMO_name=dry matter intake	Map_Type=Genome	Model=Mendelian	Test_Base=Comparison-wise	Significance=Significant	P-value=9.80E-06	Variance=0.016
Chr.3	Animal QTLdb	Production_Association	22444155	22444195	QTL_ID=131217	Name=Average daily gain	Abbrev=ADG	PUBMED_ID=28521758	trait_ID=1053	trait=Average daily gain	breed=simmental,Angus	FlankMarkers=rs133639597	VTO_name=postnatal growth trait	CMO_name=average daily body weight gain	Map_Type=Genome	Model=Mendelian	Test_Base=Comparison-wise	Significance=Significant	P-value=2.12E-05	Variance=0.015
Chr.3	Animal QTLdb	Production_Association	22444155	22444195	QTL_ID=131249	Name=Dry matter intake	Abbrev=DMI	PUBMED_ID=28521758	trait_ID=1165	trait=Dry matter intake	breed=simmental,Angus	FlankMarkers=rs133639597	CMO_name=dry matter intake	Map_Type=Genome	Model=Mendelian	Test_Base=Comparison-wise	Significance=Significant	P-value=9.80E-06	Variance=0.016
Chr.3	Animal QTLdb	Production_Association	22445622	22445662	QTL_ID=131218	Name=Average daily gain	Abbrev=ADG	PUBMED_ID=28521758	trait_ID=1053	trait=Average daily gain	breed=simmental,Angus	FlankMarkers=rs137508298	VTO_name=postnatal growth trait	CMO_name=average daily body weight gain	Map_Type=Genome	Model=Mendelian	Test_Base=Comparison-wise	Significance=Significant	P-value=2.12E-05	Variance=0.015
Chr.3	Animal QTLdb	Production_Association	22445622	22445662	QTL_ID=131250	Name=Dry matter intake	Abbrev=DMI	PUBMED_ID=28521758	trait_ID=1165	trait=Dry matter intake	breed=simmental,Angus	FlankMarkers=rs137508298	CMO_name=dry matter intake	Map_Type=Genome	Model=Mendelian	Test_Base=Comparison-wise	Significance=Significant	P-value=9.80E-06	Variance=0.016
Chr.3	Animal QTLdb	Production_Association	22448289	22448329	QTL_ID=131219	Name=Average daily gain	Abbrev=ADG	PUBMED_ID=28521758	trait_ID=1053	trait=Average daily gain	breed=simmental,Angus	FlankMarkers=rs132984324	VTO_name=postnatal growth trait	CMO_name=average daily body weight gain	Map_Type=Genome	Model=Mendelian	Test_Base=Comparison-wise	Significance=Significant	P-value=2.12E-05	Variance=0.015
Chr.3	Animal QTLdb	Production_Association	22448289	22448329	QTL_ID=131251	Name=Dry matter intake	Abbrev=DMI	PUBMED_ID=28521758	trait_ID=1165	trait=Dry matter intake	breed=simmental,Angus	FlankMarkers=rs132984324	CMO_name=dry matter intake	Map_Type=Genome	Model=Mendelian	Test_Base=Comparison-wise	Significance=Significant	P-value=9.80E-06	Variance=0.016
Chr.3	Animal QTLdb	Meat_and_Carcass_Association	22706359	22706399	QTL_ID=36376	Name=Shear force	Abbrev=SF	PUBMED_ID=25149327	trait_ID=1186	trait=Shear force	breed=blonde d'aquitaine	FlankMarkers=rs110161964	PTO_name=meat tenderness	Map_Type=Genome	Model=Mendelian	Test_Base=Comparison-wise	peak_cM=23	Significance=Significant	P-value=4.5E-6	Likelihood_Ratio=19.7
Chr.3	Animal QTLdb	Meat_and_Carcass_Association	22706359	22706399	QTL_ID=36377	Name=Tenderness score	Abbrev=TEND	PUBMED_ID=25149327	trait_ID=1030	trait=Tenderness score	breed=blonde d'aquitaine	FlankMarkers=rs110161964	PTO_name=meat tenderness	Map_Type=Genome	Model=Mendelian	Test_Base=Comparison-wise	peak_cM=23	Significance=Significant	P-value=2.7E-4	Likelihood_Ratio=12.0
Chr.6	Animal QTLdb	Production_Association	20	44020250	QTL_ID=24790	Name=Body weight (yearling)	Abbrev=W365	PUBMED_ID=24906442	trait_ID=1064	trait=Body weight (yearling)	breed=Maine-Anjou	FlankMarkers=rs43465435,rs81130510,rs81130717	VTO_name=body mass	CMO_name=body weight	Map_Type=Genome	Test_Base=Genome-wise	peak_cM=25	Significance=Significant	Variance=1.06
Chr.6	Animal QTLdb	Production_Association	4942834	4942874	QTL_ID=65459	Name=Maturity rate	Abbrev=MATRATE	PUBMED_ID=26445451	trait_ID=1601	trait=Maturity rate	breed=brahman	FlankMarkers=rs137213716	VTO_name=postnatal growth trait	Map_Type=Genome	Model=Mendelian	Test_Base=Experiment-wise	Significance=Significant	P-value=<0.05	Variance=0.307965
Chr.6	Animal QTLdb	Production_Association	4950044	4950084	QTL_ID=65465	Name=Maturity rate	Abbrev=MATRATE	PUBMED_ID=26445451	trait_ID=1601	trait=Maturity rate	breed=brahman	FlankMarkers=rs132734492	VTO_name=postnatal growth trait	Map_Type=Genome	Model=Mendelian	Test_Base=Experiment-wise	Significance=Significant	P-value=<0.05	Variance=0.247782
Chr.6	Animal QTLdb	Production_Association	5028569	5028609	QTL_ID=65464	Name=Maturity rate	Abbrev=MATRATE	PUBMED_ID=26445451	trait_ID=1601	trait=Maturity rate	breed=brahman	FlankMarkers=rs137728371	VTO_name=postnatal growth trait	Map_Type=Genome	Model=Mendelian	Test_Base=Experiment-wise	Significance=Significant	P-value=<0.05	Variance=0.247034
Chr.6	Animal QTLdb	Production_Association	5065931	5065971	QTL_ID=65460	Name=Maturity rate	Abbrev=MATRATE	PUBMED_ID=26445451	trait_ID=1601	trait=Maturity rate	breed=brahman	FlankMarkers=rs136991904	VTO_name=postnatal growth trait	Map_Type=Genome	Model=Mendelian	Test_Base=Experiment-wise	Significance=Significant	P-value=<0.05	Variance=0.254754
Chr.6	Animal QTLdb	Production_Association	5071177	5071217	QTL_ID=65461	Name=Maturity rate	Abbrev=MATRATE	PUBMED_ID=26445451	trait_ID=1601	trait=Maturity rate	breed=brahman	FlankMarkers=rs136593268	VTO_name=postnatal growth trait	Map_Type=Genome	Model=Mendelian	Test_Base=Experiment-wise	Significance=Significant	P-value=<0.05	Variance=0.254754
Chr.6	Animal QTLdb	Production_Association	5118307	5118347	QTL_ID=65466	Name=Maturity rate	Abbrev=MATRATE	PUBMED_ID=26445451	trait_ID=1601	trait=Maturity rate	breed=brahman	FlankMarkers=rs136768136	VTO_name=postnatal growth trait	Map_Type=Genome	Model=Mendelian	Test_Base=Experiment-wise	Significance=Significant	P-value=<0.05	Variance=0.243286
Chr.6	Animal QTLdb	Reproduction_QTL	87658297	92845663	QTL_ID=126853	Name=Calving to conception interval	Abbrev=DAYOPEN	PUBMED_ID=28109604	trait_ID=1475	trait=Calving to conception interval	breed=holstein	FlankMarkers=rs109104306,rs135458772	VTO_name=female fertility trait	Map_Type=Genome	Model=Mendelian	Test_Base=Experiment-wise	Significance=Significant	P-value=<0.01
Chr.6	Animal QTLdb	Reproduction_QTL	87658297	92845663	QTL_ID=126854	Name=Interval to first estrus after calving	Abbrev=CALEST	PUBMED_ID=28109604	trait_ID=1169	trait=Interval to first estrus after calving	breed=holstein	FlankMarkers=rs109104306,rs135458772	VTO_name=female fertility trait	Map_Type=Genome	Model=Mendelian	Test_Base=Experiment-wise	Significance=Significant	P-value=<0.01
Chr.6	Animal QTLdb	Meat_and_Carcass_QTL	20730690	104245701	QTL_ID=20764	Name=Shear force	Abbrev=SF	PUBMED_ID=22497286	trait_ID=1186	trait=Shear force	breed=limousin,simmental,Angus	FlankMarkers=rs43481015,rs41654118	PTO_name=meat tenderness	Map_Type=Genome	Model=Mendelian	peak_cM=71	Significance=Significant	P-value=<0.05
Chr.6	Animal QTLdb	Milk_Association	90754452	90754492	QTL_ID=117398	Name=Milk unglycosylated kappa-casein percentage	Abbrev=MUGKCASP	PUBMED_ID=27485317	trait_ID=1639	trait=Milk unglycosylated kappa-casein percentage	breed=holstein	FlankMarkers=rs109476590	Map_Type=Genome	Model=Mendelian	Test_Base=Experiment-wise	Significance=Significant	P-value=1.58E-05
Chr.6	Animal QTLdb	Milk_Association	90754452	90754492	QTL_ID=114538	Name=Milk glycosylated kappa-casein percentage	Abbrev=MGKCASP	PUBMED_ID=27485317	trait_ID=1638	trait=Milk glycosylated kappa-casein percentage	breed=holstein	FlankMarkers=rs109476590	Map_Type=Genome	Model=Mendelian	Test_Base=Experiment-wise	Significance=Significant	P-value=3.61E-06
Chr.6	Animal QTLdb	Milk_Association	90754452	90754492	QTL_ID=109405	Name=Milk kappa-casein percentage	Abbrev=MKCASP	PUBMED_ID=27485317	trait_ID=1419	trait=Milk kappa-casein percentage	breed=holstein	FlankMarkers=rs109476590	VTO_name=milk kappa-casein amount	PTO_name=milk kappa-casein content	CMO_name=milk kappa-casein percentage	Map_Type=Genome	Model=Mendelian	Test_Base=Experiment-wise	Significance=Significant	P-value=6.00E-10
Chr.6	Animal QTLdb	Milk_Association	90758750	90758790	QTL_ID=117314	Name=Milk unglycosylated kappa-casein percentage	Abbrev=MUGKCASP	PUBMED_ID=27485317	trait_ID=1639	trait=Milk unglycosylated kappa-casein percentage	breed=holstein	FlankMarkers=rs137555740	Map_Type=Genome	Model=Mendelian	Test_Base=Experiment-wise	Significance=Significant	P-value=4.77E-06
Chr.6	Animal QTLdb	Milk_Association	90758750	90758790	QTL_ID=114486	Name=Milk glycosylated kappa-casein percentage	Abbrev=MGKCASP	PUBMED_ID=27485317	trait_ID=1638	trait=Milk glycosylated kappa-casein percentage	breed=holstein	FlankMarkers=rs137555740	Map_Type=Genome	Model=Mendelian	Test_Base=Experiment-wise	Significance=Significant	P-value=1.67E-06
Chr.6	Animal QTLdb	Milk_Association	90758750	90758790	QTL_ID=109380	Name=Milk kappa-casein percentage	Abbrev=MKCASP	PUBMED_ID=27485317	trait_ID=1419	trait=Milk kappa-casein percentage	breed=holstein	FlankMarkers=rs137555740	VTO_name=milk kappa-casein amount	PTO_name=milk kappa-casein content	CMO_name=milk kappa-casein percentage	Map_Type=Genome	Model=Mendelian	Test_Base=Experiment-wise	Significance=Significant	P-value=8.58E-11
Chr.6	Animal QTLdb	Milk_Association	90779787	90779827	QTL_ID=117364	Name=Milk unglycosylated kappa-casein percentage	Abbrev=MUGKCASP	PUBMED_ID=27485317	trait_ID=1639	trait=Milk unglycosylated kappa-casein percentage	breed=holstein	FlankMarkers=rs133193119	Map_Type=Genome	Model=Mendelian	Test_Base=Experiment-wise	Significance=Significant	P-value=9.28E-06
Chr.6	Animal QTLdb	Milk_Association	90779787	90779827	QTL_ID=114440	Name=Milk glycosylated kappa-casein percentage	Abbrev=MGKCASP	PUBMED_ID=27485317	trait_ID=1638	trait=Milk glycosylated kappa-casein percentage	breed=holstein	FlankMarkers=rs133193119	Map_Type=Genome	Model=Mendelian	Test_Base=Experiment-wise	Significance=Significant	P-value=1.07E-06
Chr.6	Animal QTLdb	Milk_Association	90779787	90779827	QTL_ID=109388	Name=Milk kappa-casein percentage	Abbrev=MKCASP	PUBMED_ID=27485317	trait_ID=1419	trait=Milk kappa-casein percentage	breed=holstein	FlankMarkers=rs133193119	VTO_name=milk kappa-casein amount	PTO_name=milk kappa-casein content	CMO_name=milk kappa-casein percentage	Map_Type=Genome	Model=Mendelian	Test_Base=Experiment-wise	Significance=Significant	P-value=1.29E-10
Chr.6	Animal QTLdb	Milk_Association	90781467	90781507	QTL_ID=110798	Name=Milk kappa-casein percentage	Abbrev=MKCASP	PUBMED_ID=27485317	trait_ID=1419	trait=Milk kappa-casein percentage	breed=holstein	FlankMarkers=rs134531302	VTO_name=milk kappa-casein amount	PTO_name=milk kappa-casein content	CMO_name=milk kappa-casein percentage	Map_Type=Genome	Model=Mendelian	Test_Base=Experiment-wise	Significance=Significant	P-value=0.0094
Chr.6	Animal QTLdb	Milk_Association	90781467	90781507	QTL_ID=115714	Name=Milk glycosylated kappa-casein percentage	Abbrev=MGKCASP	PUBMED_ID=27485317	trait_ID=1638	trait=Milk glycosylated kappa-casein percentage	breed=holstein	FlankMarkers=rs134531302	Map_Type=Genome	Model=Mendelian	Test_Base=Experiment-wise	Significance=Significant	P-value=0.0286
Chr.6	Animal QTLdb	Milk_Association	90782306	90782346	QTL_ID=110799	Name=Milk kappa-casein percentage	Abbrev=MKCASP	PUBMED_ID=27485317	trait_ID=1419	trait=Milk kappa-casein percentage	breed=holstein	FlankMarkers=rs110112263	VTO_name=milk kappa-casein amount	PTO_name=milk kappa-casein content	CMO_name=milk kappa-casein percentage	Map_Type=Genome	Model=Mendelian	Test_Base=Experiment-wise	Significance=Significant	P-value=0.0094
Chr.6	Animal QTLdb	Milk_Association	90782306	90782346	QTL_ID=115715	Name=Milk glycosylated kappa-casein percentage	Abbrev=MGKCASP	PUBMED_ID=27485317	trait_ID=1638	trait=Milk glycosylated kappa-casein percentage	breed=holstein	FlankMarkers=rs110112263	Map_Type=Genome	Model=Mendelian	Test_Base=Experiment-wise	Significance=Significant	P-value=0.0286
Chr.6	Animal QTLdb	Milk_Association	90783133	90783173	QTL_ID=110760	Name=Milk kappa-casein percentage	Abbrev=MKCASP	PUBMED_ID=27485317	trait_ID=1419	trait=Milk kappa-casein percentage	breed=holstein	FlankMarkers=rs109411896	VTO_name=milk kappa-casein amount	PTO_name=milk kappa-casein content	CMO_name=milk kappa-casein percentage	Map_Type=Genome	Model=Mendelian	Test_Base=Experiment-wise	Significance=Significant	P-value=0.0089
Chr.6	Animal QTLdb	Milk_Association	90783133	90783173	QTL_ID=115523	Name=Milk glycosylated kappa-casein percentage	Abbrev=MGKCASP	PUBMED_ID=27485317	trait_ID=1638	trait=Milk glycosylated kappa-casein percentage	breed=holstein	FlankMarkers=rs109411896	Map_Type=Genome	Model=Mendelian	Test_Base=Experiment-wise	Significance=Significant	P-value=0.0184
Chr.6	Animal QTLdb	Milk_Association	90786193	90786233	QTL_ID=110761	Name=Milk kappa-casein percentage	Abbrev=MKCASP	PUBMED_ID=27485317	trait_ID=1419	trait=Milk kappa-casein percentage	breed=holstein	FlankMarkers=rs136982890	VTO_name=milk kappa-casein amount	PTO_name=milk kappa-casein content	CMO_name=milk kappa-casein percentage	Map_Type=Genome	Model=Mendelian	Test_Base=Experiment-wise	Significance=Significant	P-value=0.0089
Chr.6	Animal QTLdb	Milk_Association	90786193	90786233	QTL_ID=115524	Name=Milk glycosylated kappa-casein percentage	Abbrev=MGKCASP	PUBMED_ID=27485317	trait_ID=1638	trait=Milk glycosylated kappa-casein percentage	breed=holstein	FlankMarkers=rs136982890	Map_Type=Genome	Model=Mendelian	Test_Base=Experiment-wise	Significance=Significant	P-value=0.0184
Chr.6	Animal QTLdb	Milk_Association	90796967	90797007	QTL_ID=110800	Name=Milk kappa-casein percentage	Abbrev=MKCASP	PUBMED_ID=27485317	trait_ID=1419	trait=Milk kappa-casein percentage	breed=holstein	FlankMarkers=rs109688547	VTO_name=milk kappa-casein amount	PTO_name=milk kappa-casein content	CMO_name=milk kappa-casein percentage	Map_Type=Genome	Model=Mendelian	Test_Base=Experiment-wise	Significance=Significant	P-value=0.0094
Chr.6	Animal QTLdb	Milk_Association	90796967	90797007	QTL_ID=115716	Name=Milk glycosylated kappa-casein percentage	Abbrev=MGKCASP	PUBMED_ID=27485317	trait_ID=1638	trait=Milk glycosylated kappa-casein percentage	breed=holstein	FlankMarkers=rs109688547	Map_Type=Genome	Model=Mendelian	Test_Base=Experiment-wise	Significance=Significant	P-value=0.0286
Chr.6	Animal QTLdb	Milk_Association	90797614	90797654	QTL_ID=115067	Name=Milk glycosylated kappa-casein percentage	Abbrev=MGKCASP	PUBMED_ID=27485317	trait_ID=1638	trait=Milk glycosylated kappa-casein percentage	breed=holstein	FlankMarkers=rs133579056	Map_Type=Genome	Model=Mendelian	Test_Base=Experiment-wise	Significance=Significant	P-value=0.0046
Chr.6	Animal QTLdb	Milk_Association	90797614	90797654	QTL_ID=110234	Name=Milk kappa-casein percentage	Abbrev=MKCASP	PUBMED_ID=27485317	trait_ID=1419	trait=Milk kappa-casein percentage	breed=holstein	FlankMarkers=rs133579056	VTO_name=milk kappa-casein amount	PTO_name=milk kappa-casein content	CMO_name=milk kappa-casein percentage	Map_Type=Genome	Model=Mendelian	Test_Base=Experiment-wise	Significance=Significant	P-value=0.0014
Chr.6	Animal QTLdb	Production_Association	90797614	90797654	QTL_ID=131265	Name=Dry matter intake	Abbrev=DMI	PUBMED_ID=28521758	trait_ID=1165	trait=Dry matter intake	breed=simmental,Angus	FlankMarkers=rs133579056	CMO_name=dry matter intake	Map_Type=Genome	Model=Mendelian	Test_Base=Comparison-wise	Significance=Significant	P-value=3.26E-05	Variance=0.014
Chr.6	Animal QTLdb	Milk_Association	90812214	90812254	QTL_ID=116535	Name=Milk glycosylated kappa-casein percentage	Abbrev=MGKCASP	PUBMED_ID=27485317	trait_ID=1638	trait=Milk glycosylated kappa-casein percentage	breed=holstein	FlankMarkers=rs133120025	Map_Type=Genome	Model=Mendelian	Test_Base=Experiment-wise	Significance=Suggestive	P-value=0.0738
Chr.6	Animal QTLdb	Milk_Association	90821562	90821602	QTL_ID=110559	Name=Milk kappa-casein percentage	Abbrev=MKCASP	PUBMED_ID=27485317	trait_ID=1419	trait=Milk kappa-casein percentage	breed=holstein	FlankMarkers=rs111004787	VTO_name=milk kappa-casein amount	PTO_name=milk kappa-casein content	CMO_name=milk kappa-casein percentage	Map_Type=Genome	Model=Mendelian	Test_Base=Experiment-wise	Significance=Significant	P-value=0.0057
Chr.6	Animal QTLdb	Milk_Association	90821562	90821602	QTL_ID=118258	Name=Milk unglycosylated kappa-casein percentage	Abbrev=MUGKCASP	PUBMED_ID=27485317	trait_ID=1639	trait=Milk unglycosylated kappa-casein percentage	breed=holstein	FlankMarkers=rs111004787	Map_Type=Genome	Model=Mendelian	Test_Base=Experiment-wise	Significance=Significant	P-value=0.0250
Chr.6	Animal QTLdb	Milk_Association	90822086	90822126	QTL_ID=110421	Name=Milk kappa-casein percentage	Abbrev=MKCASP	PUBMED_ID=27485317	trait_ID=1419	trait=Milk kappa-casein percentage	breed=holstein	FlankMarkers=rs110005835	VTO_name=milk kappa-casein amount	PTO_name=milk kappa-casein content	CMO_name=milk kappa-casein percentage	Map_Type=Genome	Model=Mendelian	Test_Base=Experiment-wise	Significance=Significant	P-value=0.0039
Chr.6	Animal QTLdb	Milk_Association	90822086	90822126	QTL_ID=118151	Name=Milk unglycosylated kappa-casein percentage	Abbrev=MUGKCASP	PUBMED_ID=27485317	trait_ID=1639	trait=Milk unglycosylated kappa-casein percentage	breed=holstein	FlankMarkers=rs110005835	Map_Type=Genome	Model=Mendelian	Test_Base=Experiment-wise	Significance=Significant	P-value=0.0177
Chr.6	Animal QTLdb	Milk_Association	90835796	90835836	QTL_ID=120097	Name=Milk phosphorylated alpha-S2-casein percentage	Abbrev=MPAS2CP	PUBMED_ID=27485317	trait_ID=1642	trait=Milk phosphorylated alpha-S2-casein percentage	breed=holstein	FlankMarkers=rs134639371	Map_Type=Genome	Model=Mendelian	Test_Base=Experiment-wise	Significance=Suggestive	P-value=0.0694
Chr.6	Animal QTLdb	Milk_Association	90835796	90835836	QTL_ID=119711	Name=Milk alpha-S2-casein percentage	Abbrev=MAS2CP	PUBMED_ID=27485317	trait_ID=1641	trait=Milk alpha-S2-casein percentage	breed=holstein	FlankMarkers=rs134639371	VTO_name=milk alpha-S2-casein amount	PTO_name=milk alpha-S2-casein content	Map_Type=Genome	Model=Mendelian	Test_Base=Experiment-wise	Significance=Suggestive	P-value=0.0707
Chr.6	Animal QTLdb	Milk_Association	90857302	90857342	QTL_ID=118143	Name=Milk unglycosylated kappa-casein percentage	Abbrev=MUGKCASP	PUBMED_ID=27485317	trait_ID=1639	trait=Milk unglycosylated kappa-casein percentage	breed=holstein	FlankMarkers=rs134177835	Map_Type=Genome	Model=Mendelian	Test_Base=Experiment-wise	Significance=Significant	P-value=0.0171
Chr.6	Animal QTLdb	Milk_Association	90857302	90857342	QTL_ID=110242	Name=Milk kappa-casein percentage	Abbrev=MKCASP	PUBMED_ID=27485317	trait_ID=1419	trait=Milk kappa-casein percentage	breed=holstein	FlankMarkers=rs134177835	VTO_name=milk kappa-casein amount	PTO_name=milk kappa-casein content	CMO_name=milk kappa-casein percentage	Map_Type=Genome	Model=Mendelian	Test_Base=Experiment-wise	Significance=Significant	P-value=0.0014
Chr.6	Animal QTLdb	Milk_Association	90863235	90863275	QTL_ID=118144	Name=Milk unglycosylated kappa-casein percentage	Abbrev=MUGKCASP	PUBMED_ID=27485317	trait_ID=1639	trait=Milk unglycosylated kappa-casein percentage	breed=holstein	FlankMarkers=rs133586557	Map_Type=Genome	Model=Mendelian	Test_Base=Experiment-wise	Significance=Significant	P-value=0.0171
Chr.6	Animal QTLdb	Milk_Association	90863235	90863275	QTL_ID=110243	Name=Milk kappa-casein percentage	Abbrev=MKCASP	PUBMED_ID=27485317	trait_ID=1419	trait=Milk kappa-casein percentage	breed=holstein	FlankMarkers=rs133586557	VTO_name=milk kappa-casein amount	PTO_name=milk kappa-casein content	CMO_name=milk kappa-casein percentage	Map_Type=Genome	Model=Mendelian	Test_Base=Experiment-wise	Significance=Significant	P-value=0.0014
Chr.6	Animal QTLdb	Milk_Association	90977948	90977988	QTL_ID=117500	Name=Milk unglycosylated kappa-casein percentage	Abbrev=MUGKCASP	PUBMED_ID=27485317	trait_ID=1639	trait=Milk unglycosylated kappa-casein percentage	breed=holstein	FlankMarkers=rs133534783	Map_Type=Genome	Model=Mendelian	Test_Base=Experiment-wise	Significance=Significant	P-value=0.0001
Chr.6	Animal QTLdb	Milk_Association	90977948	90977988	QTL_ID=114623	Name=Milk glycosylated kappa-casein percentage	Abbrev=MGKCASP	PUBMED_ID=27485317	trait_ID=1638	trait=Milk glycosylated kappa-casein percentage	breed=holstein	FlankMarkers=rs133534783	Map_Type=Genome	Model=Mendelian	Test_Base=Experiment-wise	Significance=Significant	P-value=1.70E-05
Chr.6	Animal QTLdb	Milk_Association	90977948	90977988	QTL_ID=109522	Name=Milk kappa-casein percentage	Abbrev=MKCASP	PUBMED_ID=27485317	trait_ID=1419	trait=Milk kappa-casein percentage	breed=holstein	FlankMarkers=rs133534783	VTO_name=milk kappa-casein amount	PTO_name=milk kappa-casein content	CMO_name=milk kappa-casein percentage	Map_Type=Genome	Model=Mendelian	Test_Base=Experiment-wise	Significance=Significant	P-value=1.07E-08
Chr.6	Animal QTLdb	Milk_Association	90982239	90982279	QTL_ID=115005	Name=Milk glycosylated kappa-casein percentage	Abbrev=MGKCASP	PUBMED_ID=27485317	trait_ID=1638	trait=Milk glycosylated kappa-casein percentage	breed=holstein	FlankMarkers=rs110789319	Map_Type=Genome	Model=Mendelian	Test_Base=Experiment-wise	Significance=Significant	P-value=0.0032
Chr.6	Animal QTLdb	Milk_Association	90982239	90982279	QTL_ID=110162	Name=Milk kappa-casein percentage	Abbrev=MKCASP	PUBMED_ID=27485317	trait_ID=1419	trait=Milk kappa-casein percentage	breed=holstein	FlankMarkers=rs110789319	VTO_name=milk kappa-casein amount	PTO_name=milk kappa-casein content	CMO_name=milk kappa-casein percentage	Map_Type=Genome	Model=Mendelian	Test_Base=Experiment-wise	Significance=Significant	P-value=0.0007
Chr.6	Animal QTLdb	Milk_Association	90984920	90984960	QTL_ID=118754	Name=Milk unglycosylated kappa-casein percentage	Abbrev=MUGKCASP	PUBMED_ID=27485317	trait_ID=1639	trait=Milk unglycosylated kappa-casein percentage	breed=holstein	FlankMarkers=rs109654183	Map_Type=Genome	Model=Mendelian	Test_Base=Experiment-wise	Significance=Suggestive	P-value=0.0549
Chr.6	Animal QTLdb	Milk_Association	90984920	90984960	QTL_ID=115057	Name=Milk glycosylated kappa-casein percentage	Abbrev=MGKCASP	PUBMED_ID=27485317	trait_ID=1638	trait=Milk glycosylated kappa-casein percentage	breed=holstein	FlankMarkers=rs109654183	Map_Type=Genome	Model=Mendelian	Test_Base=Experiment-wise	Significance=Significant	P-value=0.0042
Chr.6	Animal QTLdb	Milk_Association	90984920	90984960	QTL_ID=110052	Name=Milk kappa-casein percentage	Abbrev=MKCASP	PUBMED_ID=27485317	trait_ID=1419	trait=Milk kappa-casein percentage	breed=holstein	FlankMarkers=rs109654183	VTO_name=milk kappa-casein amount	PTO_name=milk kappa-casein content	CMO_name=milk kappa-casein percentage	Map_Type=Genome	Model=Mendelian	Test_Base=Experiment-wise	Significance=Significant	P-value=0.0003
Chr.6	Animal QTLdb	Milk_Association	90995316	90995356	QTL_ID=116996	Name=Milk glycosylated kappa-casein percentage	Abbrev=MGKCASP	PUBMED_ID=27485317	trait_ID=1638	trait=Milk glycosylated kappa-casein percentage	breed=holstein	FlankMarkers=rs132761939	Map_Type=Genome	Model=Mendelian	Test_Base=Experiment-wise	Significance=Suggestive	P-value=0.0989
Chr.6	Animal QTLdb	Milk_Association	91011883	91011923	QTL_ID=118755	Name=Milk unglycosylated kappa-casein percentage	Abbrev=MUGKCASP	PUBMED_ID=27485317	trait_ID=1639	trait=Milk unglycosylated kappa-casein percentage	breed=holstein	FlankMarkers=rs136378312	Map_Type=Genome	Model=Mendelian	Test_Base=Experiment-wise	Significance=Suggestive	P-value=0.0549
Chr.6	Animal QTLdb	Milk_Association	91011883	91011923	QTL_ID=115058	Name=Milk glycosylated kappa-casein percentage	Abbrev=MGKCASP	PUBMED_ID=27485317	trait_ID=1638	trait=Milk glycosylated kappa-casein percentage	breed=holstein	FlankMarkers=rs136378312	Map_Type=Genome	Model=Mendelian	Test_Base=Experiment-wise	Significance=Significant	P-value=0.0042
Chr.6	Animal QTLdb	Milk_Association	91011883	91011923	QTL_ID=110053	Name=Milk kappa-casein percentage	Abbrev=MKCASP	PUBMED_ID=27485317	trait_ID=1419	trait=Milk kappa-casein percentage	breed=holstein	FlankMarkers=rs136378312	VTO_name=milk kappa-casein amount	PTO_name=milk kappa-casein content	CMO_name=milk kappa-casein percentage	Map_Type=Genome	Model=Mendelian	Test_Base=Experiment-wise	Significance=Significant	P-value=0.0003
Chr.6	Animal QTLdb	Milk_Association	91016244	91016284	QTL_ID=118756	Name=Milk unglycosylated kappa-casein percentage	Abbrev=MUGKCASP	PUBMED_ID=27485317	trait_ID=1639	trait=Milk unglycosylated kappa-casein percentage	breed=holstein	FlankMarkers=rs109856314	Map_Type=Genome	Model=Mendelian	Test_Base=Experiment-wise	Significance=Suggestive	P-value=0.0549
Chr.6	Animal QTLdb	Milk_Association	91016244	91016284	QTL_ID=115059	Name=Milk glycosylated kappa-casein percentage	Abbrev=MGKCASP	PUBMED_ID=27485317	trait_ID=1638	trait=Milk glycosylated kappa-casein percentage	breed=holstein	FlankMarkers=rs109856314	Map_Type=Genome	Model=Mendelian	Test_Base=Experiment-wise	Significance=Significant	P-value=0.0042
Chr.6	Animal QTLdb	Milk_Association	91016244	91016284	QTL_ID=110054	Name=Milk kappa-casein percentage	Abbrev=MKCASP	PUBMED_ID=27485317	trait_ID=1419	trait=Milk kappa-casein percentage	breed=holstein	FlankMarkers=rs109856314	VTO_name=milk kappa-casein amount	PTO_name=milk kappa-casein content	CMO_name=milk kappa-casein percentage	Map_Type=Genome	Model=Mendelian	Test_Base=Experiment-wise	Significance=Significant	P-value=0.0003
Chr.6	Animal QTLdb	Milk_Association	91022995	91023035	QTL_ID=119679	Name=Milk alpha-S2-casein percentage	Abbrev=MAS2CP	PUBMED_ID=27485317	trait_ID=1641	trait=Milk alpha-S2-casein percentage	breed=holstein	FlankMarkers=rs42959070	VTO_name=milk alpha-S2-casein amount	PTO_name=milk alpha-S2-casein content	Map_Type=Genome	Model=Mendelian	Test_Base=Experiment-wise	Significance=Suggestive	P-value=0.0570
Chr.6	Animal QTLdb	Milk_Association	91035796	91035836	QTL_ID=118395	Name=Milk unglycosylated kappa-casein percentage	Abbrev=MUGKCASP	PUBMED_ID=27485317	trait_ID=1639	trait=Milk unglycosylated kappa-casein percentage	breed=holstein	FlankMarkers=rs42959060	Map_Type=Genome	Model=Mendelian	Test_Base=Experiment-wise	Significance=Significant	P-value=0.0337
Chr.6	Animal QTLdb	Milk_Association	91035796	91035836	QTL_ID=117011	Name=Milk glycosylated kappa-casein percentage	Abbrev=MGKCASP	PUBMED_ID=27485317	trait_ID=1638	trait=Milk glycosylated kappa-casein percentage	breed=holstein	FlankMarkers=rs42959060	Map_Type=Genome	Model=Mendelian	Test_Base=Experiment-wise	Significance=Suggestive	P-value=0.0996
Chr.6	Animal QTLdb	Milk_Association	91035796	91035836	QTL_ID=110257	Name=Milk kappa-casein percentage	Abbrev=MKCASP	PUBMED_ID=27485317	trait_ID=1419	trait=Milk kappa-casein percentage	breed=holstein	FlankMarkers=rs42959060	VTO_name=milk kappa-casein amount	PTO_name=milk kappa-casein content	CMO_name=milk kappa-casein percentage	Map_Type=Genome	Model=Mendelian	Test_Base=Experiment-wise	Significance=Significant	P-value=0.0016
Chr.6	Animal QTLdb	Milk_Association	91040327	91040367	QTL_ID=118396	Name=Milk unglycosylated kappa-casein percentage	Abbrev=MUGKCASP	PUBMED_ID=27485317	trait_ID=1639	trait=Milk unglycosylated kappa-casein percentage	breed=holstein	FlankMarkers=rs42959053	Map_Type=Genome	Model=Mendelian	Test_Base=Experiment-wise	Significance=Significant	P-value=0.0337
Chr.6	Animal QTLdb	Milk_Association	91040327	91040367	QTL_ID=117012	Name=Milk glycosylated kappa-casein percentage	Abbrev=MGKCASP	PUBMED_ID=27485317	trait_ID=1638	trait=Milk glycosylated kappa-casein percentage	breed=holstein	FlankMarkers=rs42959053	Map_Type=Genome	Model=Mendelian	Test_Base=Experiment-wise	Significance=Suggestive	P-value=0.0996
Chr.6	Animal QTLdb	Milk_Association	91040327	91040367	QTL_ID=110258	Name=Milk kappa-casein percentage	Abbrev=MKCASP	PUBMED_ID=27485317	trait_ID=1419	trait=Milk kappa-casein percentage	breed=holstein	FlankMarkers=rs42959053	VTO_name=milk kappa-casein amount	PTO_name=milk kappa-casein content	CMO_name=milk kappa-casein percentage	Map_Type=Genome	Model=Mendelian	Test_Base=Experiment-wise	Significance=Significant	P-value=0.0016
Chr.6	Animal QTLdb	Milk_Association	91043211	91043251	QTL_ID=118108	Name=Milk unglycosylated kappa-casein percentage	Abbrev=MUGKCASP	PUBMED_ID=27485317	trait_ID=1639	trait=Milk unglycosylated kappa-casein percentage	breed=holstein	FlankMarkers=rs135945519	Map_Type=Genome	Model=Mendelian	Test_Base=Experiment-wise	Significance=Significant	P-value=0.0154
Chr.6	Animal QTLdb	Milk_Association	91043211	91043251	QTL_ID=115053	Name=Milk glycosylated kappa-casein percentage	Abbrev=MGKCASP	PUBMED_ID=27485317	trait_ID=1638	trait=Milk glycosylated kappa-casein percentage	breed=holstein	FlankMarkers=rs135945519	Map_Type=Genome	Model=Mendelian	Test_Base=Experiment-wise	Significance=Significant	P-value=0.0041
Chr.6	Animal QTLdb	Milk_Association	91043211	91043251	QTL_ID=109932	Name=Milk kappa-casein percentage	Abbrev=MKCASP	PUBMED_ID=27485317	trait_ID=1419	trait=Milk kappa-casein percentage	breed=holstein	FlankMarkers=rs135945519	VTO_name=milk kappa-casein amount	PTO_name=milk kappa-casein content	CMO_name=milk kappa-casein percentage	Map_Type=Genome	Model=Mendelian	Test_Base=Experiment-wise	Significance=Significant	P-value=0.0001
Chr.6	Animal QTLdb	Milk_Association	91090512	91090552	QTL_ID=116505	Name=Milk glycosylated kappa-casein percentage	Abbrev=MGKCASP	PUBMED_ID=27485317	trait_ID=1638	trait=Milk glycosylated kappa-casein percentage	breed=holstein	FlankMarkers=rs109810027	Map_Type=Genome	Model=Mendelian	Test_Base=Experiment-wise	Significance=Suggestive	P-value=0.0716
Chr.6	Animal QTLdb	Milk_Association	91093151	91093191	QTL_ID=110411	Name=Milk kappa-casein percentage	Abbrev=MKCASP	PUBMED_ID=27485317	trait_ID=1419	trait=Milk kappa-casein percentage	breed=holstein	FlankMarkers=rs134059278	VTO_name=milk kappa-casein amount	PTO_name=milk kappa-casein content	CMO_name=milk kappa-casein percentage	Map_Type=Genome	Model=Mendelian	Test_Base=Experiment-wise	Significance=Significant	P-value=0.0037
Chr.6	Animal QTLdb	Milk_Association	91093151	91093191	QTL_ID=115520	Name=Milk glycosylated kappa-casein percentage	Abbrev=MGKCASP	PUBMED_ID=27485317	trait_ID=1638	trait=Milk glycosylated kappa-casein percentage	breed=holstein	FlankMarkers=rs134059278	Map_Type=Genome	Model=Mendelian	Test_Base=Experiment-wise	Significance=Significant	P-value=0.0181
Chr.6	Animal QTLdb	Milk_Association	91108929	91108969	QTL_ID=112052	Name=Milk kappa-casein percentage	Abbrev=MKCASP	PUBMED_ID=27485317	trait_ID=1419	trait=Milk kappa-casein percentage	breed=holstein	FlankMarkers=rs42581548	VTO_name=milk kappa-casein amount	PTO_name=milk kappa-casein content	CMO_name=milk kappa-casein percentage	Map_Type=Genome	Model=Mendelian	Test_Base=Experiment-wise	Significance=Suggestive	P-value=0.0532
Chr.7	Animal QTLdb	Exterior_QTL	37922722	39010364	QTL_ID=106724	Name=Udder swelling score	Abbrev=USS	PUBMED_ID=27335091	trait_ID=1637	trait=Udder swelling score	breed=limousin	FlankMarkers	Map_Type=Genome	Model=Mendelian	Test_Base=Experiment-wise	peak_cM=46	Significance=Significant	Bayes-value=94.63
Chr.7	Animal QTLdb	Health_QTL	17086793	88971675	QTL_ID=31181	Name=Cold tolerance	Abbrev=COLDT	PUBMED_ID=24362770	trait_ID=1565	trait=Cold tolerance	breed=piedmontese,simmental,Angus	FlankMarkers=rs109667722,rs41622992	VTO_name=body temperature regulation trait	Map_Type=Genome	Model=Mendelian	Test_Base=-	peak_cM=61	Significance=Significant	P-value=<0.05
Chr.7	Animal QTLdb	Production_Association	38736337	38736377	QTL_ID=20143	Name=Milk profitability index	Abbrev=MPIND	PUBMED_ID=22281351	trait_ID=1512	trait=Milk profitability index	breed=holstein	FlankMarkers=rs41658930	Map_Type=Genome	Model=Mendelian	peak_cM=46	Significance=Significant	P-value=<0.05
Chr.7	Animal QTLdb	Milk_Association	38736337	38736377	QTL_ID=20144	Name=Milk fat yield	Abbrev=FY	PUBMED_ID=22281351	trait_ID=1039	trait=Milk fat yield	breed=holstein	FlankMarkers=rs41658930	VTO_name=milk fat amount	PTO_name=milk fat yield	CMO_name=milk fat yield	Map_Type=Genome	Model=Mendelian	peak_cM=46	Significance=Significant	P-value=<0.05
Chr.7	Animal QTLdb	Reproduction_QTL	41289319	42032123	QTL_ID=119779	Name=Heifer pregnancy	Abbrev=HPG	PUBMED_ID=27494397	trait_ID=1534	trait=Heifer pregnancy	breed=nelore	FlankMarkers	VTO_name=fertility trait	Map_Type=Genome	Model=Mendelian	Test_Base=-	peak_cM=50	Significance=Significant	Variance=0.98
Chr.7	Animal QTLdb	Milk_Association	41417864	41417904	QTL_ID=157515	Name=Milking speed	Abbrev=MSPD	PUBMED_ID=29705414	trait_ID=1099	trait=Milking speed	breed=holstein	FlankMarkers=rs110360880	VTO_name=milk flow trait	Map_Type=Genome	Model=Mendelian	Test_Base=Genome-wise	Significance=Significant	P-value=<0.05
Chr.7	Animal QTLdb	Reproduction_Association	41417864	41417904	QTL_ID=28668	Name=Fertility index	Abbrev=FERIND	PUBMED_ID=24428918	trait_ID=1412	trait=Fertility index	breed=ayrshire,danish red,holstein,jersey,norwegian red,Swedish Red-and-White	FlankMarkers=rs110360880	VTO_name=female fertility trait	Map_Type=Genome	Model=Mendelian	Test_Base=Comparison-wise	peak_cM=50	Significance=Significant	P-value=4.81E-10
Chr.7	Animal QTLdb	Reproduction_Association	41417864	41417904	QTL_ID=28669	Name=Interval from first to last insemination	Abbrev=INSINT	PUBMED_ID=24428918	trait_ID=1195	trait=Interval from first to last insemination	breed=ayrshire,danish red,holstein,jersey,norwegian red,Swedish Red-and-White	FlankMarkers=rs110360880	VTO_name=female fertility trait	Map_Type=Genome	Model=Mendelian	Test_Base=Comparison-wise	peak_cM=50	Significance=Significant	P-value=1.50E-08
Chr.7	Animal QTLdb	Reproduction_QTL	41420265	41979048	QTL_ID=106490	Name=Calving ease (maternal)	Abbrev=CALEASE	PUBMED_ID=27328805	trait_ID=1274	trait=Calving ease (maternal)	breed=blonde d'aquitaine	FlankMarkers	VTO_name=parturition trait	Map_Type=Genome	Model=Mendelian	Test_Base=Experiment-wise	peak_cM=50	Significance=Significant	Bayes-value=57.40
Chr.7	Animal QTLdb	Reproduction_Association	41445659	41445699	QTL_ID=29963	Name=Age at puberty	Abbrev=PUBAGE	PUBMED_ID=22100599	trait_ID=1081	trait=Age at puberty	FlankMarkers=rs109317071	VTO_name=onset of fertility	CMO_name=age of puberty	Map_Type=Genome	Model=Mendelian	Test_Base=Comparison-wise	peak_cM=50	Significance=Significant	P-value=7.02E-04
Chr.7	Animal QTLdb	Exterior_Association	41445659	41445699	QTL_ID=37409	Name=Facial pigmentation	Abbrev=FPIGMT	PUBMED_ID=25515556	trait_ID=1589	trait=Facial pigmentation	breed=Fleckvieh	FlankMarkers=rs109317071	Map_Type=Genome	Model=Mendelian	Test_Base=Comparison-wise	peak_cM=50	Significance=Significant	P-value=4.79E-6
Chr.7	Animal QTLdb	Reproduction_Association	41696434	41696474	QTL_ID=15425	Name=Gestation length	Abbrev=GLENGTH	PUBMED_ID=22034999	trait_ID=1076	trait=Gestation length	breed=holstein	FlankMarkers=rs109570980	VTO_name=gestation period duration	CMO_name=gestation period length	Map_Type=Genome	Model=Mendelian	peak_cM=50	Significance=Significant	P-value=5.81E-4
Chr.7	Animal QTLdb	Reproduction_Association	41696434	41696474	QTL_ID=15426	Name=Gestation length	Abbrev=GLENGTH	PUBMED_ID=22034999	trait_ID=1076	trait=Gestation length	breed=brown swiss	FlankMarkers=rs109570980	VTO_name=gestation period duration	CMO_name=gestation period length	Map_Type=Genome	Model=Mendelian	peak_cM=50	Significance=Significant	P-value=0.0187
Chr.7	Animal QTLdb	Exterior_Association	41696434	41696474	QTL_ID=37410	Name=Facial pigmentation	Abbrev=FPIGMT	PUBMED_ID=25515556	trait_ID=1589	trait=Facial pigmentation	breed=Fleckvieh	FlankMarkers=rs109570980	Map_Type=Genome	Model=Mendelian	Test_Base=Comparison-wise	peak_cM=50	Significance=Significant	P-value=4.97E-6
Chr.7	Animal QTLdb	Reproduction_Association	41805511	41805551	QTL_ID=28664	Name=Interval from first to last insemination	Abbrev=INSINT	PUBMED_ID=24428918	trait_ID=1195	trait=Interval from first to last insemination	breed=ayrshire,danish red,holstein,jersey,norwegian red,Swedish Red-and-White	FlankMarkers=rs109217682	VTO_name=female fertility trait	Map_Type=Genome	Model=Mendelian	Test_Base=Comparison-wise	peak_cM=50	Significance=Significant	P-value=2.45E-08
Chr.7	Animal QTLdb	Production_Association	42052903	42052943	QTL_ID=164269	Name=Body weight (birth)	Abbrev=BW	PUBMED_ID=30290764	trait_ID=1054	trait=Body weight (birth)	breed=charolais,chianina,gelbvieh,hereford,holstein,limousin,piedmontese,red angus,simmental,Angus,Maine-Anjou	FlankMarkers=rs43571536	VTO_name=body mass	CMO_name=body weight	Map_Type=Genome	Model=Mendelian	Test_Base=Experiment-wise	Significance=Suggestive
Chr.7	Animal QTLdb	Meat_and_Carcass_QTL	43007150	43999546	QTL_ID=19768	Name=Docosahexaenoic acid content	Abbrev=FA-C22:6	PUBMED_ID=24156620	trait_ID=1364	trait=Docosahexaenoic acid content	breed=Angus	FlankMarkers=rs41614886,rs43016282,rs43512367	PTO_name=meat fatty acid C22:6 content	Map_Type=Genome	Model=Mendelian	peak_cM=52	Significance=Significant	Variance=4.1
Chr.7	Animal QTLdb	Production_Association	43948357	43948397	QTL_ID=20146	Name=Milk profitability index	Abbrev=MPIND	PUBMED_ID=22281351	trait_ID=1512	trait=Milk profitability index	breed=holstein	FlankMarkers=rs41659950	Map_Type=Genome	Model=Mendelian	peak_cM=53	Significance=Significant	P-value=<0.05
Chr.7	Animal QTLdb	Milk_Association	43948357	43948397	QTL_ID=20147	Name=Milk fat yield	Abbrev=FY	PUBMED_ID=22281351	trait_ID=1039	trait=Milk fat yield	breed=holstein	FlankMarkers=rs41659950	VTO_name=milk fat amount	PTO_name=milk fat yield	CMO_name=milk fat yield	Map_Type=Genome	Model=Mendelian	peak_cM=53	Significance=Significant	P-value=<0.05
Chr.7	Animal QTLdb	Reproduction_Association	43999526	43999566	QTL_ID=30233	Name=Interval to first estrus after calving	Abbrev=CALEST	PUBMED_ID=22100599	trait_ID=1169	trait=Interval to first estrus after calving	FlankMarkers=rs43512367	VTO_name=female fertility trait	Map_Type=Genome	Model=Mendelian	Test_Base=Comparison-wise	peak_cM=53	Significance=Significant	P-value=3.15E-03
Chr.7	Animal QTLdb	Reproduction_Association	43999526	43999566	QTL_ID=30444	Name=Interval to first estrus after calving	Abbrev=CALEST	PUBMED_ID=22100599	trait_ID=1169	trait=Interval to first estrus after calving	FlankMarkers=rs43512367	VTO_name=female fertility trait	Map_Type=Genome	Model=Mendelian	Test_Base=Comparison-wise	peak_cM=53	Significance=Significant	P-value=9.77E-04
Chr.7	Animal QTLdb	Production_Association	44122658	44122698	QTL_ID=130818	Name=Average daily gain	Abbrev=ADG	PUBMED_ID=28521758	trait_ID=1053	trait=Average daily gain	breed=Angus	FlankMarkers=rs133863181	VTO_name=postnatal growth trait	CMO_name=average daily body weight gain	Map_Type=Genome	Model=Mendelian	Test_Base=Comparison-wise	Significance=Significant	P-value=4.33E-05	Variance=0.011
Chr.7	Animal QTLdb	Milk_QTL	46495752	46592966	QTL_ID=106531	Name=Milk yield	Abbrev=MY	PUBMED_ID=27328805	trait_ID=1044	trait=Milk yield	breed=blonde d'aquitaine	FlankMarkers	VTO_name=milk amount	CMO_name=milk yield	Map_Type=Genome	Model=Mendelian	Test_Base=Experiment-wise	peak_cM=56	Significance=Significant	Bayes-value=63.43
Chr.7	Animal QTLdb	Meat_and_Carcass_Association	46626868	46626908	QTL_ID=36893	Name=Lean meat yield	Abbrev=LMY	PUBMED_ID=25273628	trait_ID=1514	trait=Lean meat yield	breed=holstein	FlankMarkers=rs42715906	PTO_name=dressed carcass muscle percentage	Map_Type=Genome	Model=Mendelian	Test_Base=Experiment-wise	peak_cM=56	Significance=Significant	P-value=0.0187
Chr.7	Animal QTLdb	Milk_Association	46942506	46942546	QTL_ID=64052	Name=Milk riboflavin content	Abbrev=RIBO	PUBMED_ID=25771056	trait_ID=1599	trait=Milk riboflavin content	breed=holstein	FlankMarkers=rs137530161	Map_Type=Genome	Model=Mendelian	Test_Base=Comparison-wise	peak_cM=56	Significance=Significant	P-value=3.95E-05
Chr.7	Animal QTLdb	Health_Association	50056119	50056159	QTL_ID=14717	Name=M. paratuberculosis susceptibility	Abbrev=MPARA	PUBMED_ID=19422364	trait_ID=1167	trait=M. paratuberculosis susceptibility	breed=holstein	FlankMarkers=rs109888009	CMO_name=disease process measurement	Map_Type=Genome	Model=Mendelian	Test_Base=Comparison-wise	peak_cM=38	Significance=Significant	P-value=3.7E-05
Chr.11	Animal QTLdb	Milk_QTL	33732628	46143526	QTL_ID=56343	Name=Milk myristic acid content	Abbrev=MFA-C14:0	PUBMED_ID=21569316	trait_ID=1252	trait=Milk myristic acid content	breed=holstein	FlankMarkers=rs42759320,rs109623085	VTO_name=milk fatty acid C14:0 amount	PTO_name=milk fatty acid C14:0 content	Map_Type=Genome	Model=Mendelian	Test_Base=Genome-wise	peak_cM=47	Significance=Significant	P-value=<0.05	Variance=2.3
Chr.11	Animal QTLdb	Milk_Association	36807930	36807970	QTL_ID=64135	Name=Milk riboflavin content	Abbrev=RIBO	PUBMED_ID=25771056	trait_ID=1599	trait=Milk riboflavin content	breed=holstein	FlankMarkers=rs110870593	Map_Type=Genome	Model=Mendelian	Test_Base=Comparison-wise	peak_cM=45	Significance=Significant	P-value=1.42E-05
Chr.11	Animal QTLdb	Milk_Association	36808926	36808966	QTL_ID=118259	Name=Milk unglycosylated kappa-casein percentage	Abbrev=MUGKCASP	PUBMED_ID=27485317	trait_ID=1639	trait=Milk unglycosylated kappa-casein percentage	breed=holstein	FlankMarkers=rs43677416	Map_Type=Genome	Model=Mendelian	Test_Base=Experiment-wise	Significance=Significant	P-value=0.0250
Chr.11	Animal QTLdb	Milk_Association	36808926	36808966	QTL_ID=111074	Name=Milk kappa-casein percentage	Abbrev=MKCASP	PUBMED_ID=27485317	trait_ID=1419	trait=Milk kappa-casein percentage	breed=holstein	FlankMarkers=rs43677416	VTO_name=milk kappa-casein amount	PTO_name=milk kappa-casein content	CMO_name=milk kappa-casein percentage	Map_Type=Genome	Model=Mendelian	Test_Base=Experiment-wise	Significance=Significant	P-value=0.0159
Chr.11	Animal QTLdb	Production_Association	36808926	36808966	QTL_ID=45322	Name=Body depth	Abbrev=BD	PUBMED_ID=21831322	trait_ID=1131	trait=Body depth	breed=holstein	FlankMarkers=rs43677416	VTO_name=chest depth	Map_Type=Genome	Model=Mendelian	Test_Base=Genome-wise	peak_cM=45	Significance=Significant	P-value=<0.05
Chr.11	Animal QTLdb	Exterior_Association	36808926	36808966	QTL_ID=45323	Name=Dairy form	Abbrev=DYF	PUBMED_ID=21831322	trait_ID=1137	trait=Dairy form	breed=holstein	FlankMarkers=rs43677416	VTO_name=back conformation trait	Map_Type=Genome	Model=Mendelian	Test_Base=Genome-wise	peak_cM=45	Significance=Significant	P-value=<0.05
Chr.11	Animal QTLdb	Production_Association	36808926	36808966	QTL_ID=45324	Name=PTA type	Abbrev=PTAT	PUBMED_ID=21831322	trait_ID=1066	trait=PTA type	breed=holstein	FlankMarkers=rs43677416	VTO_name=body conformation trait	Map_Type=Genome	Model=Mendelian	Test_Base=Genome-wise	peak_cM=45	Significance=Significant	P-value=<0.05
Chr.11	Animal QTLdb	Milk_Association	36808926	36808966	QTL_ID=45325	Name=Milk fat yield	Abbrev=FY	PUBMED_ID=21831322	trait_ID=1039	trait=Milk fat yield	breed=holstein	FlankMarkers=rs43677416	VTO_name=milk fat amount	PTO_name=milk fat yield	CMO_name=milk fat yield	Map_Type=Genome	Model=Mendelian	Test_Base=Genome-wise	peak_cM=45	Significance=Significant	P-value=<0.05
Chr.11	Animal QTLdb	Milk_Association	36808926	36808966	QTL_ID=45326	Name=Milk protein yield	Abbrev=PY	PUBMED_ID=21831322	trait_ID=1042	trait=Milk protein yield	breed=holstein	FlankMarkers=rs43677416	VTO_name=milk protein amount	PTO_name=milk protein yield	CMO_name=milk protein yield	Map_Type=Genome	Model=Mendelian	Test_Base=Genome-wise	peak_cM=45	Significance=Significant	P-value=<0.05
Chr.11	Animal QTLdb	Exterior_Association	36808926	36808966	QTL_ID=45327	Name=Rear leg placement - rear view	Abbrev=RLEGR	PUBMED_ID=21831322	trait_ID=1708	trait=Rear leg placement - rear view	breed=holstein	FlankMarkers=rs43677416	VTO_name=hindlimb conformation trait	Map_Type=Genome	Model=Mendelian	Test_Base=Genome-wise	peak_cM=45	Significance=Significant	P-value=<0.05
Chr.11	Animal QTLdb	Production_Association	36808926	36808966	QTL_ID=45328	Name=Rump width	Abbrev=RUMWD	PUBMED_ID=21831322	trait_ID=1150	trait=Rump width	breed=holstein	FlankMarkers=rs43677416	VTO_name=rump width	Map_Type=Genome	Model=Mendelian	Test_Base=Genome-wise	peak_cM=45	Significance=Significant	P-value=<0.05
Chr.11	Animal QTLdb	Reproduction_Association	36808926	36808966	QTL_ID=45329	Name=Calving ease	Abbrev=CALEASE	PUBMED_ID=21831322	trait_ID=1073	trait=Calving ease	breed=holstein	FlankMarkers=rs43677416	VTO_name=parturition trait	Map_Type=Genome	Model=Mendelian	Test_Base=Genome-wise	peak_cM=45	Significance=Significant	P-value=<0.05
Chr.11	Animal QTLdb	Exterior_Association	36808926	36808966	QTL_ID=45330	Name=Stature	Abbrev=STA	PUBMED_ID=21831322	trait_ID=1134	trait=Stature	breed=holstein	FlankMarkers=rs43677416	VTO_name=body height	Map_Type=Genome	Model=Mendelian	Test_Base=Genome-wise	peak_cM=45	Significance=Significant	P-value=<0.05
Chr.11	Animal QTLdb	Exterior_Association	36808926	36808966	QTL_ID=45331	Name=Strength	Abbrev=STR	PUBMED_ID=21831322	trait_ID=1135	trait=Strength	breed=holstein	FlankMarkers=rs43677416	VTO_name=chest width	Map_Type=Genome	Model=Mendelian	Test_Base=Genome-wise	peak_cM=45	Significance=Significant	P-value=<0.05
Chr.11	Animal QTLdb	Reproduction_Association	36843250	36843290	QTL_ID=106852	Name=Conception rate	Abbrev=CONCRATE	PUBMED_ID=27209127	trait_ID=1075	trait=Conception rate	breed=holstein	FlankMarkers=rs137511406	VTO_name=fertility trait	Map_Type=Genome	Model=Mendelian	Test_Base=Comparison-wise	Significance=Significant	P-value=8.11E-04
Chr.11	Animal QTLdb	Milk_Association	36863920	36863960	QTL_ID=64136	Name=Milk riboflavin content	Abbrev=RIBO	PUBMED_ID=25771056	trait_ID=1599	trait=Milk riboflavin content	breed=holstein	FlankMarkers=rs109993695	Map_Type=Genome	Model=Mendelian	Test_Base=Comparison-wise	peak_cM=45	Significance=Significant	P-value=1.41E-05
Chr.11	Animal QTLdb	Production_Association	36869021	36869061	QTL_ID=68196	Name=Body weight (yearling)	Abbrev=W365	PUBMED_ID=19966163	trait_ID=1064	trait=Body weight (yearling)	breed=charolais,gelbvieh,hereford,limousin,pinzgauer,red angus,red poll,simmental,Angus	FlankMarkers=rs108956916	VTO_name=body mass	CMO_name=body weight	Map_Type=Genome	Model=Mendelian	Test_Base=Experiment-wise	Significance=Significant	P-value=<0.05
Chr.11	Animal QTLdb	Milk_Association	36895363	36895403	QTL_ID=111553	Name=Milk kappa-casein percentage	Abbrev=MKCASP	PUBMED_ID=27485317	trait_ID=1419	trait=Milk kappa-casein percentage	breed=holstein	FlankMarkers=rs109752392	VTO_name=milk kappa-casein amount	PTO_name=milk kappa-casein content	CMO_name=milk kappa-casein percentage	Map_Type=Genome	Model=Mendelian	Test_Base=Experiment-wise	Significance=Significant	P-value=0.0322
Chr.11	Animal QTLdb	Milk_Association	36896442	36896482	QTL_ID=111554	Name=Milk kappa-casein percentage	Abbrev=MKCASP	PUBMED_ID=27485317	trait_ID=1419	trait=Milk kappa-casein percentage	breed=holstein	FlankMarkers=rs135691215	VTO_name=milk kappa-casein amount	PTO_name=milk kappa-casein content	CMO_name=milk kappa-casein percentage	Map_Type=Genome	Model=Mendelian	Test_Base=Experiment-wise	Significance=Significant	P-value=0.0322
Chr.11	Animal QTLdb	Milk_Association	36899062	36899102	QTL_ID=111555	Name=Milk kappa-casein percentage	Abbrev=MKCASP	PUBMED_ID=27485317	trait_ID=1419	trait=Milk kappa-casein percentage	breed=holstein	FlankMarkers=rs132666093	VTO_name=milk kappa-casein amount	PTO_name=milk kappa-casein content	CMO_name=milk kappa-casein percentage	Map_Type=Genome	Model=Mendelian	Test_Base=Experiment-wise	Significance=Significant	P-value=0.0322
Chr.11	Animal QTLdb	Milk_Association	36915579	36915619	QTL_ID=111556	Name=Milk kappa-casein percentage	Abbrev=MKCASP	PUBMED_ID=27485317	trait_ID=1419	trait=Milk kappa-casein percentage	breed=holstein	FlankMarkers=rs109104586	VTO_name=milk kappa-casein amount	PTO_name=milk kappa-casein content	CMO_name=milk kappa-casein percentage	Map_Type=Genome	Model=Mendelian	Test_Base=Experiment-wise	Significance=Significant	P-value=0.0322
Chr.11	Animal QTLdb	Milk_Association	36917301	36917341	QTL_ID=111557	Name=Milk kappa-casein percentage	Abbrev=MKCASP	PUBMED_ID=27485317	trait_ID=1419	trait=Milk kappa-casein percentage	breed=holstein	FlankMarkers=rs135489515	VTO_name=milk kappa-casein amount	PTO_name=milk kappa-casein content	CMO_name=milk kappa-casein percentage	Map_Type=Genome	Model=Mendelian	Test_Base=Experiment-wise	Significance=Significant	P-value=0.0322
Chr.11	Animal QTLdb	Milk_Association	36919093	36919133	QTL_ID=111558	Name=Milk kappa-casein percentage	Abbrev=MKCASP	PUBMED_ID=27485317	trait_ID=1419	trait=Milk kappa-casein percentage	breed=holstein	FlankMarkers=rs136846979	VTO_name=milk kappa-casein amount	PTO_name=milk kappa-casein content	CMO_name=milk kappa-casein percentage	Map_Type=Genome	Model=Mendelian	Test_Base=Experiment-wise	Significance=Significant	P-value=0.0322
Chr.11	Animal QTLdb	Milk_Association	36922190	36922230	QTL_ID=111559	Name=Milk kappa-casein percentage	Abbrev=MKCASP	PUBMED_ID=27485317	trait_ID=1419	trait=Milk kappa-casein percentage	breed=holstein	FlankMarkers=rs134722383	VTO_name=milk kappa-casein amount	PTO_name=milk kappa-casein content	CMO_name=milk kappa-casein percentage	Map_Type=Genome	Model=Mendelian	Test_Base=Experiment-wise	Significance=Significant	P-value=0.0322
Chr.11	Animal QTLdb	Milk_Association	36927257	36927297	QTL_ID=111560	Name=Milk kappa-casein percentage	Abbrev=MKCASP	PUBMED_ID=27485317	trait_ID=1419	trait=Milk kappa-casein percentage	breed=holstein	FlankMarkers=rs135545650	VTO_name=milk kappa-casein amount	PTO_name=milk kappa-casein content	CMO_name=milk kappa-casein percentage	Map_Type=Genome	Model=Mendelian	Test_Base=Experiment-wise	Significance=Significant	P-value=0.0322
Chr.11	Animal QTLdb	Milk_Association	36928690	36928730	QTL_ID=111561	Name=Milk kappa-casein percentage	Abbrev=MKCASP	PUBMED_ID=27485317	trait_ID=1419	trait=Milk kappa-casein percentage	breed=holstein	FlankMarkers=rs133246403	VTO_name=milk kappa-casein amount	PTO_name=milk kappa-casein content	CMO_name=milk kappa-casein percentage	Map_Type=Genome	Model=Mendelian	Test_Base=Experiment-wise	Significance=Significant	P-value=0.0322
Chr.11	Animal QTLdb	Milk_Association	36931696	36931736	QTL_ID=111562	Name=Milk kappa-casein percentage	Abbrev=MKCASP	PUBMED_ID=27485317	trait_ID=1419	trait=Milk kappa-casein percentage	breed=holstein	FlankMarkers=rs110931056	VTO_name=milk kappa-casein amount	PTO_name=milk kappa-casein content	CMO_name=milk kappa-casein percentage	Map_Type=Genome	Model=Mendelian	Test_Base=Experiment-wise	Significance=Significant	P-value=0.0322
Chr.11	Animal QTLdb	Reproduction_Association	36931696	36931736	QTL_ID=56280	Name=Sperm motility	Abbrev=SPMOT	PUBMED_ID=26051317	trait_ID=1084	trait=Sperm motility	breed=holstein	FlankMarkers=rs110931056	VTO_name=sperm motility trait	Map_Type=Genome	Model=Mendelian	Test_Base=Experiment-wise	peak_cM=45	Significance=Significant	P-value=0.03865
Chr.11	Animal QTLdb	Milk_Association	36933828	36933868	QTL_ID=111563	Name=Milk kappa-casein percentage	Abbrev=MKCASP	PUBMED_ID=27485317	trait_ID=1419	trait=Milk kappa-casein percentage	breed=holstein	FlankMarkers=rs137848159	VTO_name=milk kappa-casein amount	PTO_name=milk kappa-casein content	CMO_name=milk kappa-casein percentage	Map_Type=Genome	Model=Mendelian	Test_Base=Experiment-wise	Significance=Significant	P-value=0.0322
Chr.11	Animal QTLdb	Milk_Association	36936493	36936533	QTL_ID=111564	Name=Milk kappa-casein percentage	Abbrev=MKCASP	PUBMED_ID=27485317	trait_ID=1419	trait=Milk kappa-casein percentage	breed=holstein	FlankMarkers=rs110008601	VTO_name=milk kappa-casein amount	PTO_name=milk kappa-casein content	CMO_name=milk kappa-casein percentage	Map_Type=Genome	Model=Mendelian	Test_Base=Experiment-wise	Significance=Significant	P-value=0.0322
Chr.11	Animal QTLdb	Milk_Association	36937491	36937531	QTL_ID=111565	Name=Milk kappa-casein percentage	Abbrev=MKCASP	PUBMED_ID=27485317	trait_ID=1419	trait=Milk kappa-casein percentage	breed=holstein	FlankMarkers=rs109153310	VTO_name=milk kappa-casein amount	PTO_name=milk kappa-casein content	CMO_name=milk kappa-casein percentage	Map_Type=Genome	Model=Mendelian	Test_Base=Experiment-wise	Significance=Significant	P-value=0.0322
Chr.11	Animal QTLdb	Milk_Association	36941792	36941832	QTL_ID=111566	Name=Milk kappa-casein percentage	Abbrev=MKCASP	PUBMED_ID=27485317	trait_ID=1419	trait=Milk kappa-casein percentage	breed=holstein	FlankMarkers=rs109392867	VTO_name=milk kappa-casein amount	PTO_name=milk kappa-casein content	CMO_name=milk kappa-casein percentage	Map_Type=Genome	Model=Mendelian	Test_Base=Experiment-wise	Significance=Significant	P-value=0.0322
Chr.11	Animal QTLdb	Milk_Association	36952052	36952092	QTL_ID=111567	Name=Milk kappa-casein percentage	Abbrev=MKCASP	PUBMED_ID=27485317	trait_ID=1419	trait=Milk kappa-casein percentage	breed=holstein	FlankMarkers=rs110946226	VTO_name=milk kappa-casein amount	PTO_name=milk kappa-casein content	CMO_name=milk kappa-casein percentage	Map_Type=Genome	Model=Mendelian	Test_Base=Experiment-wise	Significance=Significant	P-value=0.0322
Chr.11	Animal QTLdb	Milk_Association	36952812	36952852	QTL_ID=111568	Name=Milk kappa-casein percentage	Abbrev=MKCASP	PUBMED_ID=27485317	trait_ID=1419	trait=Milk kappa-casein percentage	breed=holstein	FlankMarkers=rs110016769	VTO_name=milk kappa-casein amount	PTO_name=milk kappa-casein content	CMO_name=milk kappa-casein percentage	Map_Type=Genome	Model=Mendelian	Test_Base=Experiment-wise	Significance=Significant	P-value=0.0322
Chr.11	Animal QTLdb	Milk_Association	36953475	36953515	QTL_ID=111569	Name=Milk kappa-casein percentage	Abbrev=MKCASP	PUBMED_ID=27485317	trait_ID=1419	trait=Milk kappa-casein percentage	breed=holstein	FlankMarkers=rs41663268	VTO_name=milk kappa-casein amount	PTO_name=milk kappa-casein content	CMO_name=milk kappa-casein percentage	Map_Type=Genome	Model=Mendelian	Test_Base=Experiment-wise	Significance=Significant	P-value=0.0322
Chr.11	Animal QTLdb	Production_Association	36953475	36953515	QTL_ID=68455	Name=Body weight (weaning)	Abbrev=WWT	PUBMED_ID=19966163	trait_ID=1063	trait=Body weight (weaning)	breed=charolais,gelbvieh,hereford,limousin,pinzgauer,red angus,red poll,simmental,Angus	FlankMarkers=rs41663268	VTO_name=body mass	CMO_name=body weight	Map_Type=Genome	Model=Mendelian	Test_Base=Experiment-wise	Significance=Significant	P-value=<0.05
Chr.11	Animal QTLdb	Reproduction_Association	36953475	36953515	QTL_ID=56281	Name=Sperm motility	Abbrev=SPMOT	PUBMED_ID=26051317	trait_ID=1084	trait=Sperm motility	breed=holstein	FlankMarkers=rs41663268	VTO_name=sperm motility trait	Map_Type=Genome	Model=Mendelian	Test_Base=Experiment-wise	peak_cM=45	Significance=Significant	P-value=0.03865
Chr.11	Animal QTLdb	Milk_Association	36957105	36957145	QTL_ID=112195	Name=Milk kappa-casein percentage	Abbrev=MKCASP	PUBMED_ID=27485317	trait_ID=1419	trait=Milk kappa-casein percentage	breed=holstein	FlankMarkers=rs136678775	VTO_name=milk kappa-casein amount	PTO_name=milk kappa-casein content	CMO_name=milk kappa-casein percentage	Map_Type=Genome	Model=Mendelian	Test_Base=Experiment-wise	Significance=Suggestive	P-value=0.0584
Chr.11	Animal QTLdb	Milk_Association	36959121	36959161	QTL_ID=111570	Name=Milk kappa-casein percentage	Abbrev=MKCASP	PUBMED_ID=27485317	trait_ID=1419	trait=Milk kappa-casein percentage	breed=holstein	FlankMarkers=rs110575904	VTO_name=milk kappa-casein amount	PTO_name=milk kappa-casein content	CMO_name=milk kappa-casein percentage	Map_Type=Genome	Model=Mendelian	Test_Base=Experiment-wise	Significance=Significant	P-value=0.0322
Chr.12	Animal QTLdb	Reproduction_QTL	23991213	33037434	QTL_ID=15186	Name=Calf size	Abbrev=CALFSZ	PUBMED_ID=21183059	trait_ID=1168	trait=Calf size	breed=holstein	FlankMarkers=rs42391715,rs29013272,rs109614933	CMO_name=size of newly born offspring	Map_Type=Genome	Model=Mendelian	Test_Base=Genome-wise	peak_cM=35	Significance=Significant	P-value=<0.05
Chr.12	Animal QTLdb	Reproduction_QTL	23991213	33037434	QTL_ID=15187	Name=Birth index	Abbrev=BIRTHIND	PUBMED_ID=21183059	trait_ID=1414	trait=Birth index	breed=holstein	FlankMarkers=rs42391715,rs29013272,rs109614933	VTO_name=parturition trait	Map_Type=Genome	Model=Mendelian	Test_Base=Comparison-wise	peak_cM=35	Significance=Significant	P-value=3.89E-07
Chr.12	Animal QTLdb	Reproduction_QTL	23991213	33037434	QTL_ID=15188	Name=Calf size	Abbrev=CALFSZ	PUBMED_ID=21183059	trait_ID=1168	trait=Calf size	breed=holstein	FlankMarkers=rs42391715,rs29013272,rs109614933	CMO_name=size of newly born offspring	Map_Type=Genome	Model=Mendelian	Test_Base=Comparison-wise	peak_cM=35	Significance=Significant	P-value=3.89E-07
Chr.12	Animal QTLdb	Reproduction_QTL	23991213	33037434	QTL_ID=15189	Name=Calving ease	Abbrev=CALEASE	PUBMED_ID=21183059	trait_ID=1073	trait=Calving ease	breed=holstein	FlankMarkers=rs42391715,rs29013272,rs109614933	VTO_name=parturition trait	Map_Type=Genome	Model=Mendelian	Test_Base=Comparison-wise	peak_cM=35	Significance=Significant	P-value=3.89E-07
Chr.12	Animal QTLdb	Milk_Association	29015001	29015041	QTL_ID=34312	Name=Milk fat percentage	Abbrev=FP	PUBMED_ID=25511820	trait_ID=1037	trait=Milk fat percentage	breed=jersey	FlankMarkers=rs110309623	VTO_name=milk fat amount	PTO_name=milk fat content	CMO_name=milk fat percentage	Map_Type=Genome	Model=Mendelian	Test_Base=Experiment-wise	peak_cM=35	Significance=Significant	P-value=0.016518658	gene_ID=507622
Chr.12	Animal QTLdb	Production_Association	29031314	29031354	QTL_ID=23825	Name=Body weight (weaning)	Abbrev=WWT	PUBMED_ID=23851991	trait_ID=1063	trait=Body weight (weaning)	FlankMarkers=rs109916795	VTO_name=body mass	CMO_name=body weight	Map_Type=Genome	Model=Mendelian	Test_Base=Comparison-wise	peak_cM=35	Significance=Significant	P-value=<0.001
Chr.12	Animal QTLdb	Meat_and_Carcass_QTL	76802397	76899915	QTL_ID=135808	Name=Oleic acid content	Abbrev=FA-C18:1	PUBMED_ID=28615065	trait_ID=1105	trait=Oleic acid content	breed=simmental	FlankMarkers=rs42705033,rs133235260	PTO_name=meat fatty acid cis-9-C18:1 content	Map_Type=Genome	Model=Mendelian	Test_Base=-	Significance=Significant	Variance=0.01324
Chr.12	Animal QTLdb	Meat_and_Carcass_QTL	76802397	76899915	QTL_ID=135839	Name=Monounsaturated fatty acid content	Abbrev=MUFA	PUBMED_ID=28615065	trait_ID=1188	trait=Monounsaturated fatty acid content	breed=simmental	FlankMarkers=rs42705033,rs133235260	PTO_name=meat monounsaturated fatty acid content	Map_Type=Genome	Model=Mendelian	Test_Base=-	Significance=Significant	Variance=0.10412
Chr.12	Animal QTLdb	Health_QTL	76826267	76870470	QTL_ID=165401	Name=Clinical mastitis	Abbrev=CM	PUBMED_ID=30269158	trait_ID=1146	trait=Clinical mastitis	breed=holstein	FlankMarkers=rs110049315,rs41668080,rs41668080	CMO_name=disease incidence/prevalence measurement	Map_Type=Genome	Model=Mendelian	Test_Base=Comparison-wise	Significance=Significant	P-value=8.98E-5
Chr.12	Animal QTLdb	Milk_Association	76833814	76833854	QTL_ID=114240	Name=Milk protein percentage	Abbrev=PP	PUBMED_ID=27485317	trait_ID=1041	trait=Milk protein percentage	breed=jersey	FlankMarkers=rs137252262	VTO_name=milk protein amount	PTO_name=milk protein content	CMO_name=milk protein percentage	Map_Type=Genome	Model=Mendelian	Test_Base=Experiment-wise	Significance=Suggestive	P-value=0.0602
Chr.12	Animal QTLdb	Milk_Association	76850799	76850839	QTL_ID=64250	Name=Milk riboflavin content	Abbrev=RIBO	PUBMED_ID=25771056	trait_ID=1599	trait=Milk riboflavin content	breed=holstein	FlankMarkers=rs41668109	Map_Type=Genome	Model=Mendelian	Test_Base=Comparison-wise	peak_cM=95	Significance=Significant	P-value=3.46E-05
Chr.12	Animal QTLdb	Health_Association	76870450	76870490	QTL_ID=164837	Name=Clinical mastitis	Abbrev=CM	PUBMED_ID=30269158	trait_ID=1146	trait=Clinical mastitis	breed=holstein	FlankMarkers=rs41668080	CMO_name=disease incidence/prevalence measurement	Map_Type=Genome	Model=Mendelian	Test_Base=Comparison-wise	Significance=Significant	P-value=8.98E-05
Chr.16	Animal QTLdb	Milk_QTL	2874408	4535774	QTL_ID=56623	Name=Milk myristic acid content	Abbrev=MFA-C14:0	PUBMED_ID=23107417	trait_ID=1252	trait=Milk myristic acid content	breed=holstein	FlankMarkers=rs41255237,rs29019632	VTO_name=milk fatty acid C14:0 amount	PTO_name=milk fatty acid C14:0 content	Map_Type=Genome	Model=Mendelian	Test_Base=Genome-wise	peak_cM=4	Significance=Significant	P-value=<0.05	Variance=2.2
Chr.16	Animal QTLdb	Meat_and_Carcass_QTL	4021893	4966340	QTL_ID=19692	Name=Oleic acid content	Abbrev=FA-C18:1	PUBMED_ID=24156620	trait_ID=1105	trait=Oleic acid content	breed=Angus	FlankMarkers=rs110257825,rs110303123,rs109105804	PTO_name=meat fatty acid cis-9-C18:1 content	Map_Type=Genome	Model=Mendelian	peak_cM=5	Significance=Suggestive	Variance=3.7
Chr.16	Animal QTLdb	Meat_and_Carcass_QTL	4021893	4966340	QTL_ID=19726	Name=Monounsaturated fatty acid content	Abbrev=MUFA	PUBMED_ID=24156620	trait_ID=1188	trait=Monounsaturated fatty acid content	breed=Angus	FlankMarkers=rs110257825,rs110303123,rs109105804	PTO_name=meat monounsaturated fatty acid content	Map_Type=Genome	Model=Mendelian	peak_cM=5	Significance=Significant	Variance=4.6
Chr.16	Animal QTLdb	Meat_and_Carcass_QTL	4021893	4966340	QTL_ID=19731	Name=Saturated fatty acid content	Abbrev=SFA	PUBMED_ID=24156620	trait_ID=1190	trait=Saturated fatty acid content	breed=Angus	FlankMarkers=rs110257825,rs110303123,rs109105804	PTO_name=meat saturated fatty acid content	Map_Type=Genome	Model=Mendelian	peak_cM=5	Significance=Significant	Variance=3.9

## Sheet: Rsb
Chromosome	Source	Trait Category	Star (BP)	End (BP)	QTL details
Chr.1	Animal QTLdb	Reproduction_Association	176459	6475314	QTL_ID=106485	Name=Calving ease (maternal)	Abbrev=CALEASE	PUBMED_ID=27328805	trait_ID=1274	trait=Calving ease (maternal)	breed=blonde d'aquitaine	FlankMarkers	VTO_name=parturition trait	Map_Type=Genome	Model=Mendelian	Test_Base=Experiment-wise	peak_cM=3	Significance=Significant	Bayes-value=57.40
Chr.1	Animal QTLdb	Production_Association	2049400	2977063	QTL_ID=24743	Name=Body weight (weaning)	Abbrev=WWT	PUBMED_ID=24906442	trait_ID=1063	trait=Body weight (weaning)	breed=charolais	FlankMarkers=rs110875985,rs109378326,rs43212498	VTO_name=body mass	CMO_name=body weight	Map_Type=Genome	Test_Base=Genome-wise	peak_cM=2	Significance=-	Variance=1.34
Chr.1	Animal QTLdb	Production_Association	2049400	2977063	QTL_ID=24744	Name=Body weight (weaning)	Abbrev=WWT	PUBMED_ID=24906442	trait_ID=1063	trait=Body weight (weaning)	breed=hereford	FlankMarkers=rs110875985,rs109205247,rs43212498	VTO_name=body mass	CMO_name=body weight	Map_Type=Genome	Test_Base=Genome-wise	peak_cM=2	Significance=-	Variance=3.03
Chr.1	Animal QTLdb	Production_Association	2049400	2977063	QTL_ID=24745	Name=Body weight (weaning)	Abbrev=WWT	PUBMED_ID=24906442	trait_ID=1063	trait=Body weight (weaning)	breed=simmental	FlankMarkers=rs110875985,rs109378326,rs43212498	VTO_name=body mass	CMO_name=body weight	Map_Type=Genome	Test_Base=Genome-wise	peak_cM=2	Significance=-	Variance=1
Chr.1	Animal QTLdb	Reproduction_QTL	19667333	19776964	QTL_ID=121687	Name=Calving interval	Abbrev=CALINTV	PUBMED_ID=26193888	trait_ID=1074	trait=Calving interval	breed=holstein	FlankMarkers=rs110231472,rs110080440,rs109600947	CMO_name=time interval between offspring	Map_Type=Genome	Model=Mendelian	Test_Base=Comparison-wise	Significance=Significant	P-value=2.23E-5	Dominance_Effect=-3.802
Chr.1	Animal QTLdb	Reproduction_Association	19667333	19776964	QTL_ID=121688	Name=Calving interval	Abbrev=CALINTV	PUBMED_ID=26193888	trait_ID=1074	trait=Calving interval	breed=jersey	FlankMarkers=rs109600947	CMO_name=time interval between offspring	Map_Type=Genome	Model=Mendelian	Test_Base=Comparison-wise	Significance=Significant	P-value=0.0066	Dominance_Effect=-4.129
Chr.1	Animal QTLdb	Milk_Association	19994537	19994577	QTL_ID=111776	Name=Milk kappa-casein percentage	Abbrev=MKCASP	PUBMED_ID=27485317	trait_ID=1419	trait=Milk kappa-casein percentage	breed=holstein	FlankMarkers=rs137381395	VTO_name=milk kappa-casein amount	PTO_name=milk kappa-casein content	CMO_name=milk kappa-casein percentage	Map_Type=Genome	Model=Mendelian	Test_Base=Experiment-wise	Significance=Significant	P-value=0.0406
Chr.1	Animal QTLdb	Milk_Association	19975742	20165566	QTL_ID=121787	Name=Milk protein percentage	Abbrev=PP	PUBMED_ID=25128478	trait_ID=1041	trait=Milk protein percentage	breed=holstein	FlankMarkers=rs109566823,rs41604735	VTO_name=milk protein amount	PTO_name=milk protein content	CMO_name=milk protein percentage	Map_Type=Genome	Model=Mendelian	Test_Base=Experiment-wise	Significance=Significant	P-value=1.32E-32
Chr.1	Animal QTLdb	Milk_Association	19997520	19997560	QTL_ID=111845	Name=Milk kappa-casein percentage	Abbrev=MKCASP	PUBMED_ID=27485317	trait_ID=1419	trait=Milk kappa-casein percentage	breed=holstein	FlankMarkers=rs136107022	VTO_name=milk kappa-casein amount	PTO_name=milk kappa-casein content	CMO_name=milk kappa-casein percentage	Map_Type=Genome	Model=Mendelian	Test_Base=Experiment-wise	Significance=Significant	P-value=0.0440
Chr.1	Animal QTLdb	Milk_Association	20000279	20000319	QTL_ID=112459	Name=Milk kappa-casein percentage	Abbrev=MKCASP	PUBMED_ID=27485317	trait_ID=1419	trait=Milk kappa-casein percentage	breed=holstein	FlankMarkers=rs135239207	VTO_name=milk kappa-casein amount	PTO_name=milk kappa-casein content	CMO_name=milk kappa-casein percentage	Map_Type=Genome	Model=Mendelian	Test_Base=Experiment-wise	Significance=Suggestive	P-value=0.0682
Chr.1	Animal QTLdb	Milk_QTL	20046256	20605018	QTL_ID=106677	Name=Milk yield	Abbrev=MY	PUBMED_ID=27335091	trait_ID=1044	trait=Milk yield	breed=limousin	FlankMarkers	VTO_name=milk amount	CMO_name=milk yield	Map_Type=Genome	Model=Mendelian	Test_Base=Experiment-wise	peak_cM=19	Significance=Significant	Bayes-value=99.48
Chr.1	Animal QTLdb	Milk_Association	20125285	20125325	QTL_ID=33922	Name=Milk fat percentage	Abbrev=FP	PUBMED_ID=25511820	trait_ID=1037	trait=Milk fat percentage	breed=holstein	FlankMarkers=rs110287995	VTO_name=milk fat amount	PTO_name=milk fat content	CMO_name=milk fat percentage	Map_Type=Genome	Model=Mendelian	Test_Base=Experiment-wise	peak_cM=19	Significance=Suggestive	P-value=0.08104854
Chr.1	Animal QTLdb	Milk_QTL	54719800	62219967	QTL_ID=56311	Name=Milk capric acid content	Abbrev=MFA-C10:0	PUBMED_ID=21569316	trait_ID=1250	trait=Milk capric acid content	breed=holstein	FlankMarkers=rs41566314,rs41615815	VTO_name=milk fatty acid C10:0 amount	PTO_name=milk fatty acid C10:0 content	Map_Type=Genome	Model=Mendelian	Test_Base=Genome-wise	peak_cM=56	Significance=Significant	P-value=<0.05	Variance=0.9
Chr.1	Animal QTLdb	Milk_QTL	54719800	62219967	QTL_ID=56312	Name=Milk myristic acid content	Abbrev=MFA-C14:0	PUBMED_ID=21569316	trait_ID=1252	trait=Milk myristic acid content	breed=holstein	FlankMarkers=rs41566314,rs41615815	VTO_name=milk fatty acid C14:0 amount	PTO_name=milk fatty acid C14:0 content	Map_Type=Genome	Model=Mendelian	Test_Base=Genome-wise	peak_cM=56	Significance=Significant	P-value=<0.05	Variance=2.0
Chr.1	Animal QTLdb	Milk_QTL	44984520	145633241	QTL_ID=56570	Name=Milk palmitoleic acid content	Abbrev=MFA-C16:1	PUBMED_ID=21569316	trait_ID=1301	trait=Milk palmitoleic acid content	breed=holstein	FlankMarkers=rs29021686,rs136299228	VTO_name=milk fatty acid cis-9-C16:1 amount	PTO_name=milk fatty acid cis-9-C16:1 content	Map_Type=Genome	Model=Mendelian	Test_Base=Genome-wise	peak_cM=91	Significance=Significant	P-value=<0.05	Variance=2.1
Chr.1	Animal QTLdb	Milk_Association	58985322	58985362	QTL_ID=32268	Name=Milk conjugated linoleic acid content	Abbrev=CLAC18:2	PUBMED_ID=24909189	trait_ID=1257	trait=Milk conjugated linoleic acid content	breed=brown swiss	FlankMarkers=rs41616212	VTO_name=milk conjugated linoleic acid amount	PTO_name=milk conjugated linoleic acid content	Map_Type=Genome	Model=Mendelian	Test_Base=Experiment-wise	peak_cM=56	Significance=Significant	P-value=<0.05	gene_ID=505581	gene_IDsrc=NCBIgene
Chr.1	Animal QTLdb	Meat_and_Carcass_Association	59071416	59071456	QTL_ID=37064	Name=Lean meat yield	Abbrev=LMY	PUBMED_ID=25273628	trait_ID=1514	trait=Lean meat yield	breed=holstein	FlankMarkers=rs41592061	PTO_name=dressed carcass muscle percentage	Map_Type=Genome	Model=Mendelian	Test_Base=Experiment-wise	peak_cM=56	Significance=Significant	P-value=0.0356
Chr.2	Animal QTLdb	Health_Association	83619481	83619521	QTL_ID=96730	Name=Bovine tuberculosis susceptibility	Abbrev=BTBS	PUBMED_ID=26960806	trait_ID=1504	trait=Bovine tuberculosis susceptibility	breed=holstein	FlankMarkers=rs109522131	CMO_name=disease process measurement	Map_Type=Genome	Model=Mendelian	Test_Base=Experiment-wise	Significance=Significant	P-value=<0.01
Chr.3	Animal QTLdb	Production_Association	20	55074485	QTL_ID=24711	Name=Body weight (weaning)	Abbrev=WWT	PUBMED_ID=24906442	trait_ID=1063	trait=Body weight (weaning)	breed=Maine-Anjou	FlankMarkers=rs108949614,rs81111696,rs81172555	VTO_name=body mass	CMO_name=body weight	Map_Type=Genome	Test_Base=Genome-wise	peak_cM=28	Significance=Significant	Variance=1.09
Chr.3	Animal QTLdb	Meat_and_Carcass_QTL	306322	1267869	QTL_ID=20758	Name=Shear force	Abbrev=SF	PUBMED_ID=22497286	trait_ID=1186	trait=Shear force	breed=charolais,hereford,Angus	FlankMarkers=rs109865816,rs109791607,rs109791607	PTO_name=meat tenderness	Map_Type=Genome	Model=Mendelian	Significance=Significant	P-value=<0.05
Chr.3	Animal QTLdb	Reproduction_Association	656999	657039	QTL_ID=56434	Name=Calving ease	Abbrev=CALEASE	PUBMED_ID=26065883	trait_ID=1073	trait=Calving ease	breed=limousin	FlankMarkers=rs109059507	VTO_name=parturition trait	Map_Type=Genome	Model=Mendelian	Test_Base=Genome-wise	Significance=Significant	Bayes-value=633.42
Chr.3	Animal QTLdb	Reproduction_Association	9258332	10558420	QTL_ID=15379	Name=Gestation length	Abbrev=GLENGTH	PUBMED_ID=22034999	trait_ID=1076	trait=Gestation length	breed=holstein	FlankMarkers=rs109907543	VTO_name=gestation period duration	CMO_name=gestation period length	Map_Type=Genome	Model=Mendelian	peak_cM=10	Significance=Significant	P-value=1.44E-7
Chr.3	Animal QTLdb	Reproduction_Association	9258332	10558420	QTL_ID=15380	Name=Gestation length	Abbrev=GLENGTH	PUBMED_ID=22034999	trait_ID=1076	trait=Gestation length	breed=brown swiss	FlankMarkers=rs109907543	VTO_name=gestation period duration	CMO_name=gestation period length	Map_Type=Genome	Model=Mendelian	peak_cM=10	Significance=Significant	P-value=0.0206
Chr.3	Animal QTLdb	Reproduction_Association	9579305	9579345	QTL_ID=39726	Name=Calving ease (maternal)	Abbrev=CALEASE	PUBMED_ID=21831322	trait_ID=1274	trait=Calving ease (maternal)	breed=holstein	FlankMarkers=rs109157116	VTO_name=parturition trait	Map_Type=Genome	Model=Mendelian	Test_Base=Genome-wise	peak_cM=9	Significance=Significant	P-value=<0.05	gene_ID=510586	gene_IDsrc=NCBIgene
Chr.3	Animal QTLdb	Exterior_Association	9579305	9579345	QTL_ID=39727	Name=Dairy form	Abbrev=DYF	PUBMED_ID=21831322	trait_ID=1137	trait=Dairy form	breed=holstein	FlankMarkers=rs109157116	VTO_name=back conformation trait	Map_Type=Genome	Model=Mendelian	Test_Base=Genome-wise	peak_cM=9	Significance=Significant	P-value=<0.05	gene_ID=510586	gene_IDsrc=NCBIgene
Chr.3	Animal QTLdb	Reproduction_Association	9579305	9579345	QTL_ID=39728	Name=Daughter pregnancy rate	Abbrev=DPR	PUBMED_ID=21831322	trait_ID=1143	trait=Daughter pregnancy rate	breed=holstein	FlankMarkers=rs109157116	VTO_name=fertility trait	Map_Type=Genome	Model=Mendelian	Test_Base=Genome-wise	peak_cM=9	Significance=Significant	P-value=<0.05	gene_ID=510586	gene_IDsrc=NCBIgene
Chr.3	Animal QTLdb	Exterior_Association	9579305	9579345	QTL_ID=39729	Name=Foot angle	Abbrev=FANG	PUBMED_ID=21831322	trait_ID=1101	trait=Foot angle	breed=holstein	FlankMarkers=rs109157116	VTO_name=hoof angle	Map_Type=Genome	Model=Mendelian	Test_Base=Genome-wise	peak_cM=9	Significance=Significant	P-value=<0.05	gene_ID=510586	gene_IDsrc=NCBIgene
Chr.3	Animal QTLdb	Milk_Association	9579305	9579345	QTL_ID=39730	Name=Milk fat percentage	Abbrev=FP	PUBMED_ID=21831322	trait_ID=1037	trait=Milk fat percentage	breed=holstein	FlankMarkers=rs109157116	VTO_name=milk fat amount	PTO_name=milk fat content	CMO_name=milk fat percentage	Map_Type=Genome	Model=Mendelian	Test_Base=Genome-wise	peak_cM=9	Significance=Significant	P-value=<0.05	gene_ID=510586	gene_IDsrc=NCBIgene
Chr.3	Animal QTLdb	Milk_Association	9579305	9579345	QTL_ID=39731	Name=Milk fat yield	Abbrev=FY	PUBMED_ID=21831322	trait_ID=1039	trait=Milk fat yield	breed=holstein	FlankMarkers=rs109157116	VTO_name=milk fat amount	PTO_name=milk fat yield	CMO_name=milk fat yield	Map_Type=Genome	Model=Mendelian	Test_Base=Genome-wise	peak_cM=9	Significance=Significant	P-value=<0.05	gene_ID=510586	gene_IDsrc=NCBIgene
Chr.3	Animal QTLdb	Milk_Association	9579305	9579345	QTL_ID=39732	Name=Milk yield	Abbrev=MY	PUBMED_ID=21831322	trait_ID=1044	trait=Milk yield	breed=holstein	FlankMarkers=rs109157116	VTO_name=milk amount	CMO_name=milk yield	Map_Type=Genome	Model=Mendelian	Test_Base=Genome-wise	peak_cM=9	Significance=Significant	P-value=<0.05	gene_ID=510586	gene_IDsrc=NCBIgene
Chr.3	Animal QTLdb	Production_Association	9579305	9579345	QTL_ID=39733	Name=Net merit	Abbrev=NM	PUBMED_ID=21831322	trait_ID=1265	trait=Net merit	breed=holstein	FlankMarkers=rs109157116	Map_Type=Genome	Model=Mendelian	Test_Base=Genome-wise	peak_cM=9	Significance=Significant	P-value=<0.05	gene_ID=510586	gene_IDsrc=NCBIgene
Chr.3	Animal QTLdb	Production_Association	9579305	9579345	QTL_ID=39734	Name=Length of productive life	Abbrev=PL	PUBMED_ID=21831322	trait_ID=1067	trait=Length of productive life	breed=holstein	FlankMarkers=rs109157116	VTO_name=life span trait	Map_Type=Genome	Model=Mendelian	Test_Base=Genome-wise	peak_cM=9	Significance=Significant	P-value=<0.05	gene_ID=510586	gene_IDsrc=NCBIgene
Chr.3	Animal QTLdb	Milk_Association	9579305	9579345	QTL_ID=39735	Name=Milk protein percentage	Abbrev=PP	PUBMED_ID=21831322	trait_ID=1041	trait=Milk protein percentage	breed=holstein	FlankMarkers=rs109157116	VTO_name=milk protein amount	PTO_name=milk protein content	CMO_name=milk protein percentage	Map_Type=Genome	Model=Mendelian	Test_Base=Genome-wise	peak_cM=9	Significance=Significant	P-value=<0.05	gene_ID=510586	gene_IDsrc=NCBIgene
Chr.3	Animal QTLdb	Milk_Association	9579305	9579345	QTL_ID=39736	Name=Milk protein yield	Abbrev=PY	PUBMED_ID=21831322	trait_ID=1042	trait=Milk protein yield	breed=holstein	FlankMarkers=rs109157116	VTO_name=milk protein amount	PTO_name=milk protein yield	CMO_name=milk protein yield	Map_Type=Genome	Model=Mendelian	Test_Base=Genome-wise	peak_cM=9	Significance=Significant	P-value=<0.05	gene_ID=510586	gene_IDsrc=NCBIgene
Chr.3	Animal QTLdb	Exterior_Association	9579305	9579345	QTL_ID=39737	Name=Rear leg placement - side view	Abbrev=RLEGS	PUBMED_ID=21831322	trait_ID=1173	trait=Rear leg placement - side view	breed=holstein	FlankMarkers=rs109157116	VTO_name=hindlimb conformation trait	Map_Type=Genome	Model=Mendelian	Test_Base=Genome-wise	peak_cM=9	Significance=Significant	P-value=<0.05	gene_ID=510586	gene_IDsrc=NCBIgene
Chr.3	Animal QTLdb	Reproduction_Association	9579305	9579345	QTL_ID=39738	Name=Calving ease	Abbrev=CALEASE	PUBMED_ID=21831322	trait_ID=1073	trait=Calving ease	breed=holstein	FlankMarkers=rs109157116	VTO_name=parturition trait	Map_Type=Genome	Model=Mendelian	Test_Base=Genome-wise	peak_cM=9	Significance=Significant	P-value=<0.05	gene_ID=510586	gene_IDsrc=NCBIgene
Chr.3	Animal QTLdb	Reproduction_Association	9579305	9579345	QTL_ID=39739	Name=Stillbirth	Abbrev=SB	PUBMED_ID=21831322	trait_ID=1153	trait=Stillbirth	breed=holstein	FlankMarkers=rs109157116	VTO_name=stillborn offspring quantity	Map_Type=Genome	Model=Mendelian	Test_Base=Genome-wise	peak_cM=9	Significance=Significant	P-value=<0.05	gene_ID=510586	gene_IDsrc=NCBIgene
Chr.3	Animal QTLdb	Exterior_Association	9579305	9579345	QTL_ID=39740	Name=Udder cleft	Abbrev=UC	PUBMED_ID=21831322	trait_ID=1130	trait=Udder cleft	breed=holstein	FlankMarkers=rs109157116	VTO_name=udder cleft morphology trait	Map_Type=Genome	Model=Mendelian	Test_Base=Genome-wise	peak_cM=9	Significance=Significant	P-value=<0.05	gene_ID=510586	gene_IDsrc=NCBIgene
Chr.3	Animal QTLdb	Milk_Association	9678335	9678375	QTL_ID=105110	Name=Milk protein percentage	Abbrev=PP	PUBMED_ID=27287773	trait_ID=1041	trait=Milk protein percentage	breed=holstein	FlankMarkers=rs109077493	VTO_name=milk protein amount	PTO_name=milk protein content	CMO_name=milk protein percentage	Map_Type=Genome	Model=Mendelian	Test_Base=Genome-wise	Significance=Significant	P-value=2.91E-02
Chr.3	Animal QTLdb	Milk_Association	15378329	15378369	QTL_ID=104816	Name=Milk protein percentage	Abbrev=PP	PUBMED_ID=27287773	trait_ID=1041	trait=Milk protein percentage	breed=holstein	FlankMarkers=rs43334667	VTO_name=milk protein amount	PTO_name=milk protein content	CMO_name=milk protein percentage	Map_Type=Genome	Model=Mendelian	Test_Base=Genome-wise	Significance=Significant	P-value=1.28E-13
Chr.3	Animal QTLdb	Milk_Association	15378329	15378369	QTL_ID=104486	Name=Milk fat percentage	Abbrev=FP	PUBMED_ID=27287773	trait_ID=1037	trait=Milk fat percentage	breed=holstein	FlankMarkers=rs43334667	VTO_name=milk fat amount	PTO_name=milk fat content	CMO_name=milk fat percentage	Map_Type=Genome	Model=Mendelian	Test_Base=Experiment-wise	Significance=Significant	P-value=<0.05
Chr.3	Animal QTLdb	Milk_QTL	14787169	15555081	QTL_ID=140212	Name=Milk alpha-S2-casein percentage	Abbrev=MAS2CP	PUBMED_ID=28923017	trait_ID=1641	trait=Milk alpha-S2-casein percentage	breed=normande	FlankMarkers=rs137212448,rs473380448	VTO_name=milk alpha-S2-casein amount	PTO_name=milk alpha-S2-casein content	Map_Type=Genome	Model=Mendelian	Test_Base=Genome-wise	Significance=Significant	P-value=<0.05
Chr.3	Animal QTLdb	Milk_QTL	14787510	15555081	QTL_ID=140213	Name=Milk protein content	Abbrev=PC	PUBMED_ID=28923017	trait_ID=1152	trait=Milk protein content	breed=holstein,normande,MontbÃ©liarde	FlankMarkers=rs135822002,rs473380448	VTO_name=milk protein amount	PTO_name=milk protein content	CMO_name=milk protein content	Map_Type=Genome	Model=Mendelian	Test_Base=Genome-wise	Significance=Significant	P-value=<0.05
Chr.3	Animal QTLdb	Milk_Association	15446279	15446319	QTL_ID=104818	Name=Milk protein percentage	Abbrev=PP	PUBMED_ID=27287773	trait_ID=1041	trait=Milk protein percentage	breed=holstein	FlankMarkers=rs132842247	VTO_name=milk protein amount	PTO_name=milk protein content	CMO_name=milk protein percentage	Map_Type=Genome	Model=Mendelian	Test_Base=Genome-wise	Significance=Significant	P-value=2.91E-13
Chr.3	Animal QTLdb	Production_Association	15451237	15451277	QTL_ID=122525	Name=Lifetime profit index	Abbrev=LPI	PUBMED_ID=27889128	trait_ID=1664	trait=Lifetime profit index	breed=holstein	FlankMarkers=rs133072638	Map_Type=Genome	Model=Mendelian	Test_Base=Genome-wise	Significance=Significant	P-value=0.01
Chr.3	Animal QTLdb	Milk_Association	15451237	15451277	QTL_ID=104814	Name=Milk protein percentage	Abbrev=PP	PUBMED_ID=27287773	trait_ID=1041	trait=Milk protein percentage	breed=holstein	FlankMarkers=rs133072638	VTO_name=milk protein amount	PTO_name=milk protein content	CMO_name=milk protein percentage	Map_Type=Genome	Model=Mendelian	Test_Base=Genome-wise	Significance=Significant	P-value=1.71E-14
Chr.3	Animal QTLdb	Milk_Association	15451237	15451277	QTL_ID=104485	Name=Milk fat percentage	Abbrev=FP	PUBMED_ID=27287773	trait_ID=1037	trait=Milk fat percentage	breed=holstein	FlankMarkers=rs133072638	VTO_name=milk fat amount	PTO_name=milk fat content	CMO_name=milk fat percentage	Map_Type=Genome	Model=Mendelian	Test_Base=Experiment-wise	Significance=Significant	P-value=<0.05
Chr.3	Animal QTLdb	Milk_Association	15451237	15451277	QTL_ID=25007	Name=Milk protein percentage	Abbrev=PP	PUBMED_ID=24456127	trait_ID=1041	trait=Milk protein percentage	breed=holstein,jersey	FlankMarkers=rs133072638	VTO_name=milk protein amount	PTO_name=milk protein content	CMO_name=milk protein percentage	Map_Type=Genome	Model=Mendelian	Test_Base=Comparison-wise	peak_cM=16	Significance=Significant	P-value=3.94E-45	gene_ID=537087	gene_IDsrc=NCBIgene
Chr.3	Animal QTLdb	Milk_Association	15590620	15590660	QTL_ID=105373	Name=Milk protein percentage	Abbrev=PP	PUBMED_ID=27287773	trait_ID=1041	trait=Milk protein percentage	breed=holstein	FlankMarkers=rs110303322	VTO_name=milk protein amount	PTO_name=milk protein content	CMO_name=milk protein percentage	Map_Type=Genome	Model=Mendelian	Test_Base=Experiment-wise	Significance=Significant	P-value=<0.01
Chr.3	Animal QTLdb	Milk_Association	15601051	15601091	QTL_ID=105193	Name=Milk protein percentage	Abbrev=PP	PUBMED_ID=27287773	trait_ID=1041	trait=Milk protein percentage	breed=holstein	FlankMarkers=rs108952087	VTO_name=milk protein amount	PTO_name=milk protein content	CMO_name=milk protein percentage	Map_Type=Genome	Model=Mendelian	Test_Base=Experiment-wise	Significance=Significant	P-value=<0.01
Chr.3	Animal QTLdb	Milk_Association	15604293	15604333	QTL_ID=105194	Name=Milk protein percentage	Abbrev=PP	PUBMED_ID=27287773	trait_ID=1041	trait=Milk protein percentage	breed=holstein	FlankMarkers=rs109402962	VTO_name=milk protein amount	PTO_name=milk protein content	CMO_name=milk protein percentage	Map_Type=Genome	Model=Mendelian	Test_Base=Experiment-wise	Significance=Significant	P-value=<0.01
Chr.3	Animal QTLdb	Milk_Association	15604957	15604997	QTL_ID=105195	Name=Milk protein percentage	Abbrev=PP	PUBMED_ID=27287773	trait_ID=1041	trait=Milk protein percentage	breed=holstein	FlankMarkers=rs110586832	VTO_name=milk protein amount	PTO_name=milk protein content	CMO_name=milk protein percentage	Map_Type=Genome	Model=Mendelian	Test_Base=Experiment-wise	Significance=Significant	P-value=<0.01
Chr.3	Animal QTLdb	Milk_Association	15609548	15609588	QTL_ID=105197	Name=Milk protein percentage	Abbrev=PP	PUBMED_ID=27287773	trait_ID=1041	trait=Milk protein percentage	breed=holstein	FlankMarkers=rs110633211	VTO_name=milk protein amount	PTO_name=milk protein content	CMO_name=milk protein percentage	Map_Type=Genome	Model=Mendelian	Test_Base=Experiment-wise	Significance=Significant	P-value=<0.01
Chr.3	Animal QTLdb	Milk_Association	15612333	15612373	QTL_ID=105198	Name=Milk protein percentage	Abbrev=PP	PUBMED_ID=27287773	trait_ID=1041	trait=Milk protein percentage	breed=holstein	FlankMarkers=rs110680851	VTO_name=milk protein amount	PTO_name=milk protein content	CMO_name=milk protein percentage	Map_Type=Genome	Model=Mendelian	Test_Base=Experiment-wise	Significance=Significant	P-value=<0.01
Chr.3	Animal QTLdb	Milk_Association	15614046	15614086	QTL_ID=105199	Name=Milk protein percentage	Abbrev=PP	PUBMED_ID=27287773	trait_ID=1041	trait=Milk protein percentage	breed=holstein	FlankMarkers=rs108996824	VTO_name=milk protein amount	PTO_name=milk protein content	CMO_name=milk protein percentage	Map_Type=Genome	Model=Mendelian	Test_Base=Experiment-wise	Significance=Significant	P-value=<0.01
Chr.3	Animal QTLdb	Milk_Association	15617036	15617076	QTL_ID=105429	Name=Milk protein percentage	Abbrev=PP	PUBMED_ID=27287773	trait_ID=1041	trait=Milk protein percentage	breed=holstein	FlankMarkers=rs110700886	VTO_name=milk protein amount	PTO_name=milk protein content	CMO_name=milk protein percentage	Map_Type=Genome	Model=Mendelian	Test_Base=Experiment-wise	Significance=Significant	P-value=<0.01
Chr.3	Animal QTLdb	Milk_Association	15623621	15623661	QTL_ID=105081	Name=Milk protein percentage	Abbrev=PP	PUBMED_ID=27287773	trait_ID=1041	trait=Milk protein percentage	breed=holstein	FlankMarkers=rs135310311	VTO_name=milk protein amount	PTO_name=milk protein content	CMO_name=milk protein percentage	Map_Type=Genome	Model=Mendelian	Test_Base=Genome-wise	Significance=Significant	P-value=1.56E-02
Chr.3	Animal QTLdb	Milk_Association	15629876	15629916	QTL_ID=105082	Name=Milk protein percentage	Abbrev=PP	PUBMED_ID=27287773	trait_ID=1041	trait=Milk protein percentage	breed=holstein	FlankMarkers=rs136674971	VTO_name=milk protein amount	PTO_name=milk protein content	CMO_name=milk protein percentage	Map_Type=Genome	Model=Mendelian	Test_Base=Genome-wise	Significance=Significant	P-value=1.56E-02
Chr.3	Animal QTLdb	Milk_Association	15638545	15638585	QTL_ID=104771	Name=Milk protein percentage	Abbrev=PP	PUBMED_ID=27287773	trait_ID=1041	trait=Milk protein percentage	breed=holstein	FlankMarkers=rs137423455	VTO_name=milk protein amount	PTO_name=milk protein content	CMO_name=milk protein percentage	Map_Type=Genome	Model=Mendelian	Test_Base=Genome-wise	Significance=Significant	P-value=1.16E-17
Chr.3	Animal QTLdb	Milk_Association	15747293	15747333	QTL_ID=105378	Name=Milk protein percentage	Abbrev=PP	PUBMED_ID=27287773	trait_ID=1041	trait=Milk protein percentage	breed=holstein	FlankMarkers=rs109297792	VTO_name=milk protein amount	PTO_name=milk protein content	CMO_name=milk protein percentage	Map_Type=Genome	Model=Mendelian	Test_Base=Experiment-wise	Significance=Significant	P-value=<0.01
Chr.3	Animal QTLdb	Milk_Association	15749273	15749313	QTL_ID=105379	Name=Milk protein percentage	Abbrev=PP	PUBMED_ID=27287773	trait_ID=1041	trait=Milk protein percentage	breed=holstein	FlankMarkers=rs109775668	VTO_name=milk protein amount	PTO_name=milk protein content	CMO_name=milk protein percentage	Map_Type=Genome	Model=Mendelian	Test_Base=Experiment-wise	Significance=Significant	P-value=<0.01
Chr.3	Animal QTLdb	Milk_Association	15795683	15795723	QTL_ID=106123	Name=Milk protein percentage	Abbrev=PP	PUBMED_ID=27287773	trait_ID=1041	trait=Milk protein percentage	breed=holstein	FlankMarkers=rs135846750	VTO_name=milk protein amount	PTO_name=milk protein content	CMO_name=milk protein percentage	Map_Type=Genome	Model=Mendelian	Test_Base=Experiment-wise	Significance=Significant	P-value=<0.05
Chr.3	Animal QTLdb	Reproduction_QTL	15808470	15963066	QTL_ID=121690	Name=Calving interval	Abbrev=CALINTV	PUBMED_ID=26193888	trait_ID=1074	trait=Calving interval	breed=holstein	FlankMarkers=rs29020504,rs134910746,rs134474250	CMO_name=time interval between offspring	Map_Type=Genome	Model=Mendelian	Test_Base=Comparison-wise	Significance=Significant	P-value=7.60E-5	Dominance_Effect=3.024
Chr.3	Animal QTLdb	Reproduction_Association	15808470	15963066	QTL_ID=121691	Name=Calving interval	Abbrev=CALINTV	PUBMED_ID=26193888	trait_ID=1074	trait=Calving interval	breed=jersey	FlankMarkers=rs29020504	CMO_name=time interval between offspring	Map_Type=Genome	Model=Mendelian	Test_Base=Comparison-wise	Significance=Significant	P-value=0.0031	Dominance_Effect=-5.434
Chr.3	Animal QTLdb	Production_Association	15817993	15818033	QTL_ID=66929	Name=Body weight gain	Abbrev=BWG	PUBMED_ID=19966163	trait_ID=1612	trait=Body weight gain	breed=charolais,gelbvieh,hereford,limousin,pinzgauer,red angus,red poll,simmental,Angus	FlankMarkers=rs110175312	VTO_name=postnatal growth trait	Map_Type=Genome	Model=Mendelian	Test_Base=Experiment-wise	Significance=Significant	P-value=<0.05
Chr.3	Animal QTLdb	Milk_Association	15860907	15860947	QTL_ID=106098	Name=Milk protein percentage	Abbrev=PP	PUBMED_ID=27287773	trait_ID=1041	trait=Milk protein percentage	breed=holstein	FlankMarkers=rs109804701	VTO_name=milk protein amount	PTO_name=milk protein content	CMO_name=milk protein percentage	Map_Type=Genome	Model=Mendelian	Test_Base=Experiment-wise	Significance=Significant	P-value=<0.05
Chr.3	Animal QTLdb	Milk_Association	15866413	15866453	QTL_ID=106099	Name=Milk protein percentage	Abbrev=PP	PUBMED_ID=27287773	trait_ID=1041	trait=Milk protein percentage	breed=holstein	FlankMarkers=rs109874625	VTO_name=milk protein amount	PTO_name=milk protein content	CMO_name=milk protein percentage	Map_Type=Genome	Model=Mendelian	Test_Base=Experiment-wise	Significance=Significant	P-value=<0.05
Chr.3	Animal QTLdb	Exterior_QTL	15923339	16285883	QTL_ID=106711	Name=Udder swelling score	Abbrev=USS	PUBMED_ID=27335091	trait_ID=1637	trait=Udder swelling score	breed=limousin	FlankMarkers	Map_Type=Genome	Model=Mendelian	Test_Base=Experiment-wise	peak_cM=16	Significance=Significant	Bayes-value=57.40
Chr.3	Animal QTLdb	Milk_Association	15938779	15938819	QTL_ID=106067	Name=Milk protein percentage	Abbrev=PP	PUBMED_ID=27287773	trait_ID=1041	trait=Milk protein percentage	breed=holstein	FlankMarkers=rs110358785	VTO_name=milk protein amount	PTO_name=milk protein content	CMO_name=milk protein percentage	Map_Type=Genome	Model=Mendelian	Test_Base=Experiment-wise	Significance=Significant	P-value=<0.05
Chr.3	Animal QTLdb	Exterior_QTL	66754904	68480516	QTL_ID=106676	Name=Maternal behavior	Abbrev=MATBEH	PUBMED_ID=27335091	trait_ID=1630	trait=Maternal behavior	breed=limousin	FlankMarkers	VTO_name=maternal nurturing trait	Map_Type=Genome	Model=Mendelian	Test_Base=Experiment-wise	peak_cM=67	Significance=Significant	Bayes-value=314.19
Chr.3	Animal QTLdb	Production_Association	67723095	67723135	QTL_ID=66973	Name=Body weight gain	Abbrev=BWG	PUBMED_ID=19966163	trait_ID=1612	trait=Body weight gain	breed=charolais,gelbvieh,hereford,limousin,pinzgauer,red angus,red poll,simmental,Angus	FlankMarkers=rs42654474	VTO_name=postnatal growth trait	Map_Type=Genome	Model=Mendelian	Test_Base=Experiment-wise	Significance=Significant	P-value=<0.05
Chr.3	Animal QTLdb	Production_Association	67723095	67723135	QTL_ID=66974	Name=Body weight gain	Abbrev=BWG	PUBMED_ID=19966163	trait_ID=1612	trait=Body weight gain	breed=charolais,gelbvieh,hereford,limousin,pinzgauer,red angus,red poll,simmental,Angus	FlankMarkers=rs42654474	VTO_name=postnatal growth trait	Map_Type=Genome	Model=Mendelian	Test_Base=Experiment-wise	Significance=Significant	P-value=<0.01
Chr.3	Animal QTLdb	Meat_and_Carcass_Association	68009628	68968701	QTL_ID=137135	Name=Shear force	Abbrev=SF	PUBMED_ID=28727016	trait_ID=1186	trait=Shear force	breed=nelore	FlankMarkers=rs42593752	PTO_name=meat tenderness	Map_Type=Genome	Model=Mendelian	Test_Base=Comparison-wise	Significance=Significant	P-value=1.78E-5
Chr.3	Animal QTLdb	Meat_and_Carcass_Association	68009628	68968701	QTL_ID=137136	Name=Shear force	Abbrev=SF	PUBMED_ID=28727016	trait_ID=1186	trait=Shear force	breed=nelore	FlankMarkers=rs42593777	PTO_name=meat tenderness	Map_Type=Genome	Model=Mendelian	Test_Base=Comparison-wise	Significance=Significant	P-value=4.13E-5
Chr.3	Animal QTLdb	Meat_and_Carcass_Association	68009628	68968701	QTL_ID=137137	Name=Shear force	Abbrev=SF	PUBMED_ID=28727016	trait_ID=1186	trait=Shear force	breed=nelore	FlankMarkers=rs110773458	PTO_name=meat tenderness	Map_Type=Genome	Model=Mendelian	Test_Base=Comparison-wise	Significance=Significant	P-value=4.21E-5
Chr.3	Animal QTLdb	Meat_and_Carcass_Association	68009628	68968701	QTL_ID=137138	Name=Shear force	Abbrev=SF	PUBMED_ID=28727016	trait_ID=1186	trait=Shear force	breed=nelore	FlankMarkers=rs136015556	PTO_name=meat tenderness	Map_Type=Genome	Model=Mendelian	Test_Base=Comparison-wise	Significance=Significant	P-value=4.25E-5
Chr.3	Animal QTLdb	Health_Association	68009628	68968701	QTL_ID=137202	Name=Bovine respiratory disease susceptibility	Abbrev=BRDS	PUBMED_ID=28727052	trait_ID=1494	trait=Bovine respiratory disease susceptibility	breed=charolais,hereford,red angus,Angus	FlankMarkers=rs43365726	CMO_name=disease process measurement	Map_Type=Genome	Model=Mendelian	Test_Base=Comparison-wise	Significance=Significant	P-value=3.83E-10
Chr.3	Animal QTLdb	Health_QTL	68009628	68968701	QTL_ID=135877	Name=Tick resistance	Abbrev=TICKR	PUBMED_ID=28619006	trait_ID=1238	trait=Tick resistance	breed=American Braford,hereford	FlankMarkers=rs41591362,rs109299452,rs43709334	VTO_name=response to parasitic infection trait	Map_Type=Genome	Model=Mendelian	Test_Base=-	Significance=Suggestive	Variance=0.2%
Chr.3	Animal QTLdb	Reproduction_QTL	84669155	102513835	QTL_ID=15171	Name=Calf size	Abbrev=CALFSZ	PUBMED_ID=21183059	trait_ID=1168	trait=Calf size	breed=holstein	FlankMarkers=rs42862819,rs42862819,rs42484438	CMO_name=size of newly born offspring	Map_Type=Genome	Model=Mendelian	Test_Base=Comparison-wise	peak_cM=97	Significance=Significant	P-value=1.7E-06
Chr.3	Animal QTLdb	Reproduction_QTL	84669155	102513835	QTL_ID=15172	Name=Calving index	Abbrev=CALVIND	PUBMED_ID=21183059	trait_ID=1413	trait=Calving index	breed=holstein	FlankMarkers=rs42862819,rs42862819,rs42484438	VTO_name=parturition trait	Map_Type=Genome	Model=Mendelian	Test_Base=Comparison-wise	peak_cM=97	Significance=Significant	P-value=1.7E-06
Chr.3	Animal QTLdb	Reproduction_QTL	84669155	102513835	QTL_ID=15173	Name=Calving ease	Abbrev=CALEASE	PUBMED_ID=21183059	trait_ID=1073	trait=Calving ease	breed=holstein	FlankMarkers=rs42862819,rs42862819,rs42484438	VTO_name=parturition trait	Map_Type=Genome	Model=Mendelian	Test_Base=Comparison-wise	peak_cM=97	Significance=Significant	P-value=1.7E-06
Chr.3	Animal QTLdb	Reproduction_QTL	84669155	102513835	QTL_ID=15174	Name=Stillbirth	Abbrev=SB	PUBMED_ID=21183059	trait_ID=1153	trait=Stillbirth	breed=holstein	FlankMarkers=rs42862819,rs42862819,rs42484438	VTO_name=stillborn offspring quantity	Map_Type=Genome	Model=Mendelian	Test_Base=Comparison-wise	peak_cM=97	Significance=Significant	P-value=1.7E-06
Chr.3	Animal QTLdb	Reproduction_Association	90393177	90393217	QTL_ID=121359	Name=Luteal activity	Abbrev=LUTACT	PUBMED_ID=27157577	trait_ID=1592	trait=Luteal activity	breed=holstein	FlankMarkers=rs42976288	VTO_name=female fertility trait	Map_Type=Genome	Model=Mendelian	Test_Base=Comparison-wise	Significance=Significant	P-value=4.57E-06
Chr.3	Animal QTLdb	Reproduction_Association	90473158	90473198	QTL_ID=120444	Name=Luteal activity	Abbrev=LUTACT	PUBMED_ID=27157577	trait_ID=1592	trait=Luteal activity	breed=holstein	FlankMarkers=rs110670403	VTO_name=female fertility trait	Map_Type=Genome	Model=Mendelian	Test_Base=Comparison-wise	Significance=Significant	P-value=1.14E-06
Chr.3	Animal QTLdb	Reproduction_Association	90478308	90478348	QTL_ID=121347	Name=Luteal activity	Abbrev=LUTACT	PUBMED_ID=27157577	trait_ID=1592	trait=Luteal activity	breed=holstein	FlankMarkers=rs42913317	VTO_name=female fertility trait	Map_Type=Genome	Model=Mendelian	Test_Base=Comparison-wise	Significance=Significant	P-value=1.03E-06
Chr.3	Animal QTLdb	Reproduction_Association	90479945	90479985	QTL_ID=121331	Name=Luteal activity	Abbrev=LUTACT	PUBMED_ID=27157577	trait_ID=1592	trait=Luteal activity	breed=holstein	FlankMarkers=rs41621811	VTO_name=female fertility trait	Map_Type=Genome	Model=Mendelian	Test_Base=Comparison-wise	Significance=Significant	P-value=4.21E-07
Chr.3	Animal QTLdb	Reproduction_Association	90485857	90485897	QTL_ID=121355	Name=Luteal activity	Abbrev=LUTACT	PUBMED_ID=27157577	trait_ID=1592	trait=Luteal activity	breed=holstein	FlankMarkers=rs42913891	VTO_name=female fertility trait	Map_Type=Genome	Model=Mendelian	Test_Base=Comparison-wise	Significance=Significant	P-value=1.03E-06
Chr.3	Animal QTLdb	Reproduction_Association	90509458	90509498	QTL_ID=121358	Name=Luteal activity	Abbrev=LUTACT	PUBMED_ID=27157577	trait_ID=1592	trait=Luteal activity	breed=holstein	FlankMarkers=rs42913913	VTO_name=female fertility trait	Map_Type=Genome	Model=Mendelian	Test_Base=Comparison-wise	Significance=Significant	P-value=1.17E-07
Chr.3	Animal QTLdb	Milk_Association	90543060	90543100	QTL_ID=119274	Name=Milk unglycosylated kappa-casein percentage	Abbrev=MUGKCASP	PUBMED_ID=27485317	trait_ID=1639	trait=Milk unglycosylated kappa-casein percentage	breed=holstein	FlankMarkers=rs42422681	Map_Type=Genome	Model=Mendelian	Test_Base=Experiment-wise	Significance=Suggestive	P-value=0.0872
Chr.3	Animal QTLdb	Milk_Association	90548762	90548802	QTL_ID=119275	Name=Milk unglycosylated kappa-casein percentage	Abbrev=MUGKCASP	PUBMED_ID=27485317	trait_ID=1639	trait=Milk unglycosylated kappa-casein percentage	breed=holstein	FlankMarkers=rs42422706	Map_Type=Genome	Model=Mendelian	Test_Base=Experiment-wise	Significance=Suggestive	P-value=0.0872
Chr.3	Animal QTLdb	Reproduction_Association	90596759	90596799	QTL_ID=56439	Name=Calving ease (maternal)	Abbrev=CALEASE	PUBMED_ID=26065883	trait_ID=1274	trait=Calving ease (maternal)	breed=charolais	FlankMarkers=rs134394540	VTO_name=parturition trait	Map_Type=Genome	Model=Mendelian	Test_Base=Genome-wise	peak_cM=94	Significance=Significant	Bayes-value=438.06
Chr.3	Animal QTLdb	Reproduction_Association	90600348	90600388	QTL_ID=56438	Name=Calving ease (maternal)	Abbrev=CALEASE	PUBMED_ID=26065883	trait_ID=1274	trait=Calving ease (maternal)	breed=limousin	FlankMarkers=rs136644040	VTO_name=parturition trait	Map_Type=Genome	Model=Mendelian	Test_Base=Genome-wise	peak_cM=94	Significance=Significant	Bayes-value=700.57
Chr.3	Animal QTLdb	Milk_Association	90633544	90633584	QTL_ID=119276	Name=Milk unglycosylated kappa-casein percentage	Abbrev=MUGKCASP	PUBMED_ID=27485317	trait_ID=1639	trait=Milk unglycosylated kappa-casein percentage	breed=holstein	FlankMarkers=rs43350953	Map_Type=Genome	Model=Mendelian	Test_Base=Experiment-wise	Significance=Suggestive	P-value=0.0872
Chr.6	Animal QTLdb	Milk_Association	77362300	77362340	QTL_ID=117818	Name=Milk unglycosylated kappa-casein percentage	Abbrev=MUGKCASP	PUBMED_ID=27485317	trait_ID=1639	trait=Milk unglycosylated kappa-casein percentage	breed=holstein	FlankMarkers=rs136366934	Map_Type=Genome	Model=Mendelian	Test_Base=Experiment-wise	Significance=Significant	P-value=0.0033
Chr.6	Animal QTLdb	Milk_Association	77362300	77362340	QTL_ID=115125	Name=Milk glycosylated kappa-casein percentage	Abbrev=MGKCASP	PUBMED_ID=27485317	trait_ID=1638	trait=Milk glycosylated kappa-casein percentage	breed=holstein	FlankMarkers=rs136366934	Map_Type=Genome	Model=Mendelian	Test_Base=Experiment-wise	Significance=Significant	P-value=0.0059
Chr.6	Animal QTLdb	Milk_Association	77362300	77362340	QTL_ID=109834	Name=Milk kappa-casein percentage	Abbrev=MKCASP	PUBMED_ID=27485317	trait_ID=1419	trait=Milk kappa-casein percentage	breed=holstein	FlankMarkers=rs136366934	VTO_name=milk kappa-casein amount	PTO_name=milk kappa-casein content	CMO_name=milk kappa-casein percentage	Map_Type=Genome	Model=Mendelian	Test_Base=Experiment-wise	Significance=Significant	P-value=1.46E-05
Chr.6	Animal QTLdb	Exterior_QTL	73639744	77585276	QTL_ID=125377	Name=Degree of Spotting	Abbrev=DS	PUBMED_ID=19531114	trait_ID=1085	trait=Degree of Spotting	breed=holstein,jersey	FlankMarkers=rs41255269,rs29013992	VTO_name=coat/hair pigmentation trait	Map_Type=Genome	Model=Mendelian	Test_Base=Chromosome-wise	Significance=Significant	P-value=<1E-4
Chr.6	Animal QTLdb	Meat_and_Carcass_QTL	20730690	104245701	QTL_ID=20764	Name=Shear force	Abbrev=SF	PUBMED_ID=22497286	trait_ID=1186	trait=Shear force	breed=limousin,simmental,Angus	FlankMarkers=rs43481015,rs41654118	PTO_name=meat tenderness	Map_Type=Genome	Model=Mendelian	peak_cM=71	Significance=Significant	P-value=<0.05
Chr.6	Animal QTLdb	Milk_QTL	75739350	83314926	QTL_ID=56605	Name=Milk palmitoleic acid content	Abbrev=MFA-C16:1	PUBMED_ID=23107417	trait_ID=1301	trait=Milk palmitoleic acid content	breed=holstein	FlankMarkers=rs132988191,rs109935032	VTO_name=milk fatty acid cis-9-C16:1 amount	PTO_name=milk fatty acid cis-9-C16:1 content	Map_Type=Genome	Model=Mendelian	Test_Base=Genome-wise	peak_cM=87	Significance=Significant	P-value=<0.05	Variance=2.8
Chr.6	Animal QTLdb	Milk_Association	76603490	77706108	QTL_ID=35708	Name=Milk protein percentage	Abbrev=PP	PUBMED_ID=20630249	trait_ID=1041	trait=Milk protein percentage	breed=holstein	FlankMarkers=rs109021629	VTO_name=milk protein amount	PTO_name=milk protein content	CMO_name=milk protein percentage	Map_Type=Genome	Model=Mendelian	peak_cM=87	Significance=Significant	P-value=<0.01	F-Stat=9.87
Chr.6	Animal QTLdb	Milk_Association	76603490	77706108	QTL_ID=35378	Name=Milk yield	Abbrev=MY	PUBMED_ID=20630249	trait_ID=1044	trait=Milk yield	breed=holstein	FlankMarkers=rs109021629	VTO_name=milk amount	CMO_name=milk yield	Map_Type=Genome	Model=Mendelian	peak_cM=87	Significance=Significant	P-value=<0.01	F-Stat=8.78
Chr.6	Animal QTLdb	Milk_Association	77363165	77363205	QTL_ID=117454	Name=Milk unglycosylated kappa-casein percentage	Abbrev=MUGKCASP	PUBMED_ID=27485317	trait_ID=1639	trait=Milk unglycosylated kappa-casein percentage	breed=holstein	FlankMarkers=rs133565370	Map_Type=Genome	Model=Mendelian	Test_Base=Experiment-wise	Significance=Significant	P-value=0.0001
Chr.6	Animal QTLdb	Milk_Association	77363165	77363205	QTL_ID=114616	Name=Milk glycosylated kappa-casein percentage	Abbrev=MGKCASP	PUBMED_ID=27485317	trait_ID=1638	trait=Milk glycosylated kappa-casein percentage	breed=holstein	FlankMarkers=rs133565370	Map_Type=Genome	Model=Mendelian	Test_Base=Experiment-wise	Significance=Significant	P-value=1.18E-05
Chr.6	Animal QTLdb	Milk_Association	77363165	77363205	QTL_ID=109465	Name=Milk kappa-casein percentage	Abbrev=MKCASP	PUBMED_ID=27485317	trait_ID=1419	trait=Milk kappa-casein percentage	breed=holstein	FlankMarkers=rs133565370	VTO_name=milk kappa-casein amount	PTO_name=milk kappa-casein content	CMO_name=milk kappa-casein percentage	Map_Type=Genome	Model=Mendelian	Test_Base=Experiment-wise	Significance=Significant	P-value=4.17E-09
Chr.6	Animal QTLdb	Milk_Association	77365600	77365640	QTL_ID=117388	Name=Milk unglycosylated kappa-casein percentage	Abbrev=MUGKCASP	PUBMED_ID=27485317	trait_ID=1639	trait=Milk unglycosylated kappa-casein percentage	breed=holstein	FlankMarkers=rs135155150	Map_Type=Genome	Model=Mendelian	Test_Base=Experiment-wise	Significance=Significant	P-value=1.33E-05
Chr.6	Animal QTLdb	Milk_Association	77365600	77365640	QTL_ID=114561	Name=Milk glycosylated kappa-casein percentage	Abbrev=MGKCASP	PUBMED_ID=27485317	trait_ID=1638	trait=Milk glycosylated kappa-casein percentage	breed=holstein	FlankMarkers=rs135155150	Map_Type=Genome	Model=Mendelian	Test_Base=Experiment-wise	Significance=Significant	P-value=5.52E-06
Chr.6	Animal QTLdb	Milk_Association	77365600	77365640	QTL_ID=109408	Name=Milk kappa-casein percentage	Abbrev=MKCASP	PUBMED_ID=27485317	trait_ID=1419	trait=Milk kappa-casein percentage	breed=holstein	FlankMarkers=rs135155150	VTO_name=milk kappa-casein amount	PTO_name=milk kappa-casein content	CMO_name=milk kappa-casein percentage	Map_Type=Genome	Model=Mendelian	Test_Base=Experiment-wise	Significance=Significant	P-value=6.59E-10
Chr.6	Animal QTLdb	Milk_Association	77369674	77369714	QTL_ID=117389	Name=Milk unglycosylated kappa-casein percentage	Abbrev=MUGKCASP	PUBMED_ID=27485317	trait_ID=1639	trait=Milk unglycosylated kappa-casein percentage	breed=holstein	FlankMarkers=rs137726222	Map_Type=Genome	Model=Mendelian	Test_Base=Experiment-wise	Significance=Significant	P-value=1.33E-05
Chr.6	Animal QTLdb	Milk_Association	77369674	77369714	QTL_ID=114562	Name=Milk glycosylated kappa-casein percentage	Abbrev=MGKCASP	PUBMED_ID=27485317	trait_ID=1638	trait=Milk glycosylated kappa-casein percentage	breed=holstein	FlankMarkers=rs137726222	Map_Type=Genome	Model=Mendelian	Test_Base=Experiment-wise	Significance=Significant	P-value=5.52E-06
Chr.6	Animal QTLdb	Milk_Association	77369674	77369714	QTL_ID=109409	Name=Milk kappa-casein percentage	Abbrev=MKCASP	PUBMED_ID=27485317	trait_ID=1419	trait=Milk kappa-casein percentage	breed=holstein	FlankMarkers=rs137726222	VTO_name=milk kappa-casein amount	PTO_name=milk kappa-casein content	CMO_name=milk kappa-casein percentage	Map_Type=Genome	Model=Mendelian	Test_Base=Experiment-wise	Significance=Significant	P-value=6.59E-10
Chr.6	Animal QTLdb	Milk_Association	77373760	77373800	QTL_ID=117390	Name=Milk unglycosylated kappa-casein percentage	Abbrev=MUGKCASP	PUBMED_ID=27485317	trait_ID=1639	trait=Milk unglycosylated kappa-casein percentage	breed=holstein	FlankMarkers=rs133483899	Map_Type=Genome	Model=Mendelian	Test_Base=Experiment-wise	Significance=Significant	P-value=1.33E-05
Chr.6	Animal QTLdb	Milk_Association	77373760	77373800	QTL_ID=114563	Name=Milk glycosylated kappa-casein percentage	Abbrev=MGKCASP	PUBMED_ID=27485317	trait_ID=1638	trait=Milk glycosylated kappa-casein percentage	breed=holstein	FlankMarkers=rs133483899	Map_Type=Genome	Model=Mendelian	Test_Base=Experiment-wise	Significance=Significant	P-value=5.52E-06
Chr.6	Animal QTLdb	Milk_Association	77373760	77373800	QTL_ID=109410	Name=Milk kappa-casein percentage	Abbrev=MKCASP	PUBMED_ID=27485317	trait_ID=1419	trait=Milk kappa-casein percentage	breed=holstein	FlankMarkers=rs133483899	VTO_name=milk kappa-casein amount	PTO_name=milk kappa-casein content	CMO_name=milk kappa-casein percentage	Map_Type=Genome	Model=Mendelian	Test_Base=Experiment-wise	Significance=Significant	P-value=6.59E-10
Chr.6	Animal QTLdb	Milk_Association	77379114	77379154	QTL_ID=117425	Name=Milk unglycosylated kappa-casein percentage	Abbrev=MUGKCASP	PUBMED_ID=27485317	trait_ID=1639	trait=Milk unglycosylated kappa-casein percentage	breed=holstein	FlankMarkers=rs136094851	Map_Type=Genome	Model=Mendelian	Test_Base=Experiment-wise	Significance=Significant	P-value=2.29E-05
Chr.6	Animal QTLdb	Milk_Association	77379114	77379154	QTL_ID=114637	Name=Milk glycosylated kappa-casein percentage	Abbrev=MGKCASP	PUBMED_ID=27485317	trait_ID=1638	trait=Milk glycosylated kappa-casein percentage	breed=holstein	FlankMarkers=rs136094851	Map_Type=Genome	Model=Mendelian	Test_Base=Experiment-wise	Significance=Significant	P-value=1.97E-05
Chr.6	Animal QTLdb	Milk_Association	77379114	77379154	QTL_ID=109443	Name=Milk kappa-casein percentage	Abbrev=MKCASP	PUBMED_ID=27485317	trait_ID=1419	trait=Milk kappa-casein percentage	breed=holstein	FlankMarkers=rs136094851	VTO_name=milk kappa-casein amount	PTO_name=milk kappa-casein content	CMO_name=milk kappa-casein percentage	Map_Type=Genome	Model=Mendelian	Test_Base=Experiment-wise	Significance=Significant	P-value=2.71E-09
Chr.6	Animal QTLdb	Milk_Association	77383497	77383537	QTL_ID=117426	Name=Milk unglycosylated kappa-casein percentage	Abbrev=MUGKCASP	PUBMED_ID=27485317	trait_ID=1639	trait=Milk unglycosylated kappa-casein percentage	breed=holstein	FlankMarkers=rs133688941	Map_Type=Genome	Model=Mendelian	Test_Base=Experiment-wise	Significance=Significant	P-value=2.29E-05
Chr.6	Animal QTLdb	Milk_Association	77383497	77383537	QTL_ID=114638	Name=Milk glycosylated kappa-casein percentage	Abbrev=MGKCASP	PUBMED_ID=27485317	trait_ID=1638	trait=Milk glycosylated kappa-casein percentage	breed=holstein	FlankMarkers=rs133688941	Map_Type=Genome	Model=Mendelian	Test_Base=Experiment-wise	Significance=Significant	P-value=1.97E-05
Chr.6	Animal QTLdb	Milk_Association	77383497	77383537	QTL_ID=109444	Name=Milk kappa-casein percentage	Abbrev=MKCASP	PUBMED_ID=27485317	trait_ID=1419	trait=Milk kappa-casein percentage	breed=holstein	FlankMarkers=rs133688941	VTO_name=milk kappa-casein amount	PTO_name=milk kappa-casein content	CMO_name=milk kappa-casein percentage	Map_Type=Genome	Model=Mendelian	Test_Base=Experiment-wise	Significance=Significant	P-value=2.71E-09
Chr.6	Animal QTLdb	Milk_Association	77388600	77388640	QTL_ID=117420	Name=Milk unglycosylated kappa-casein percentage	Abbrev=MUGKCASP	PUBMED_ID=27485317	trait_ID=1639	trait=Milk unglycosylated kappa-casein percentage	breed=holstein	FlankMarkers=rs136156783	Map_Type=Genome	Model=Mendelian	Test_Base=Experiment-wise	Significance=Significant	P-value=2.19E-05
Chr.6	Animal QTLdb	Milk_Association	77388600	77388640	QTL_ID=114730	Name=Milk glycosylated kappa-casein percentage	Abbrev=MGKCASP	PUBMED_ID=27485317	trait_ID=1638	trait=Milk glycosylated kappa-casein percentage	breed=holstein	FlankMarkers=rs136156783	Map_Type=Genome	Model=Mendelian	Test_Base=Experiment-wise	Significance=Significant	P-value=0.0001
Chr.6	Animal QTLdb	Milk_Association	77388600	77388640	QTL_ID=109482	Name=Milk kappa-casein percentage	Abbrev=MKCASP	PUBMED_ID=27485317	trait_ID=1419	trait=Milk kappa-casein percentage	breed=holstein	FlankMarkers=rs136156783	VTO_name=milk kappa-casein amount	PTO_name=milk kappa-casein content	CMO_name=milk kappa-casein percentage	Map_Type=Genome	Model=Mendelian	Test_Base=Experiment-wise	Significance=Significant	P-value=7.31E-09
Chr.6	Animal QTLdb	Milk_Association	77393118	77393158	QTL_ID=117421	Name=Milk unglycosylated kappa-casein percentage	Abbrev=MUGKCASP	PUBMED_ID=27485317	trait_ID=1639	trait=Milk unglycosylated kappa-casein percentage	breed=holstein	FlankMarkers=rs135027675	Map_Type=Genome	Model=Mendelian	Test_Base=Experiment-wise	Significance=Significant	P-value=2.19E-05
Chr.6	Animal QTLdb	Milk_Association	77393118	77393158	QTL_ID=114731	Name=Milk glycosylated kappa-casein percentage	Abbrev=MGKCASP	PUBMED_ID=27485317	trait_ID=1638	trait=Milk glycosylated kappa-casein percentage	breed=holstein	FlankMarkers=rs135027675	Map_Type=Genome	Model=Mendelian	Test_Base=Experiment-wise	Significance=Significant	P-value=0.0001
Chr.6	Animal QTLdb	Milk_Association	77393118	77393158	QTL_ID=109483	Name=Milk kappa-casein percentage	Abbrev=MKCASP	PUBMED_ID=27485317	trait_ID=1419	trait=Milk kappa-casein percentage	breed=holstein	FlankMarkers=rs135027675	VTO_name=milk kappa-casein amount	PTO_name=milk kappa-casein content	CMO_name=milk kappa-casein percentage	Map_Type=Genome	Model=Mendelian	Test_Base=Experiment-wise	Significance=Significant	P-value=7.31E-09
Chr.6	Animal QTLdb	Milk_Association	77395285	77395325	QTL_ID=117427	Name=Milk unglycosylated kappa-casein percentage	Abbrev=MUGKCASP	PUBMED_ID=27485317	trait_ID=1639	trait=Milk unglycosylated kappa-casein percentage	breed=holstein	FlankMarkers=rs136553131	Map_Type=Genome	Model=Mendelian	Test_Base=Experiment-wise	Significance=Significant	P-value=2.29E-05
Chr.6	Animal QTLdb	Milk_Association	77395285	77395325	QTL_ID=114639	Name=Milk glycosylated kappa-casein percentage	Abbrev=MGKCASP	PUBMED_ID=27485317	trait_ID=1638	trait=Milk glycosylated kappa-casein percentage	breed=holstein	FlankMarkers=rs136553131	Map_Type=Genome	Model=Mendelian	Test_Base=Experiment-wise	Significance=Significant	P-value=1.97E-05
Chr.6	Animal QTLdb	Milk_Association	77395285	77395325	QTL_ID=109445	Name=Milk kappa-casein percentage	Abbrev=MKCASP	PUBMED_ID=27485317	trait_ID=1419	trait=Milk kappa-casein percentage	breed=holstein	FlankMarkers=rs136553131	VTO_name=milk kappa-casein amount	PTO_name=milk kappa-casein content	CMO_name=milk kappa-casein percentage	Map_Type=Genome	Model=Mendelian	Test_Base=Experiment-wise	Significance=Significant	P-value=2.71E-09
Chr.6	Animal QTLdb	Milk_Association	77405376	77405416	QTL_ID=117422	Name=Milk unglycosylated kappa-casein percentage	Abbrev=MUGKCASP	PUBMED_ID=27485317	trait_ID=1639	trait=Milk unglycosylated kappa-casein percentage	breed=holstein	FlankMarkers=rs137459595	Map_Type=Genome	Model=Mendelian	Test_Base=Experiment-wise	Significance=Significant	P-value=2.19E-05
Chr.6	Animal QTLdb	Milk_Association	77405376	77405416	QTL_ID=114732	Name=Milk glycosylated kappa-casein percentage	Abbrev=MGKCASP	PUBMED_ID=27485317	trait_ID=1638	trait=Milk glycosylated kappa-casein percentage	breed=holstein	FlankMarkers=rs137459595	Map_Type=Genome	Model=Mendelian	Test_Base=Experiment-wise	Significance=Significant	P-value=0.0001
Chr.6	Animal QTLdb	Milk_Association	77405376	77405416	QTL_ID=109484	Name=Milk kappa-casein percentage	Abbrev=MKCASP	PUBMED_ID=27485317	trait_ID=1419	trait=Milk kappa-casein percentage	breed=holstein	FlankMarkers=rs137459595	VTO_name=milk kappa-casein amount	PTO_name=milk kappa-casein content	CMO_name=milk kappa-casein percentage	Map_Type=Genome	Model=Mendelian	Test_Base=Experiment-wise	Significance=Significant	P-value=7.31E-09
Chr.6	Animal QTLdb	Milk_Association	77415315	77415355	QTL_ID=110651	Name=Milk kappa-casein percentage	Abbrev=MKCASP	PUBMED_ID=27485317	trait_ID=1419	trait=Milk kappa-casein percentage	breed=holstein	FlankMarkers=rs134598459	VTO_name=milk kappa-casein amount	PTO_name=milk kappa-casein content	CMO_name=milk kappa-casein percentage	Map_Type=Genome	Model=Mendelian	Test_Base=Experiment-wise	Significance=Significant	P-value=0.0072
Chr.6	Animal QTLdb	Milk_Association	77415315	77415355	QTL_ID=118958	Name=Milk unglycosylated kappa-casein percentage	Abbrev=MUGKCASP	PUBMED_ID=27485317	trait_ID=1639	trait=Milk unglycosylated kappa-casein percentage	breed=holstein	FlankMarkers=rs134598459	Map_Type=Genome	Model=Mendelian	Test_Base=Experiment-wise	Significance=Suggestive	P-value=0.0653
Chr.6	Animal QTLdb	Milk_Association	77437528	77437568	QTL_ID=118368	Name=Milk unglycosylated kappa-casein percentage	Abbrev=MUGKCASP	PUBMED_ID=27485317	trait_ID=1639	trait=Milk unglycosylated kappa-casein percentage	breed=holstein	FlankMarkers=rs135629739	Map_Type=Genome	Model=Mendelian	Test_Base=Experiment-wise	Significance=Significant	P-value=0.0325
Chr.6	Animal QTLdb	Milk_Association	77437528	77437568	QTL_ID=109844	Name=Milk kappa-casein percentage	Abbrev=MKCASP	PUBMED_ID=27485317	trait_ID=1419	trait=Milk kappa-casein percentage	breed=holstein	FlankMarkers=rs135629739	VTO_name=milk kappa-casein amount	PTO_name=milk kappa-casein content	CMO_name=milk kappa-casein percentage	Map_Type=Genome	Model=Mendelian	Test_Base=Experiment-wise	Significance=Significant	P-value=1.61E-05
Chr.6	Animal QTLdb	Milk_Association	77447498	77447538	QTL_ID=109835	Name=Milk kappa-casein percentage	Abbrev=MKCASP	PUBMED_ID=27485317	trait_ID=1419	trait=Milk kappa-casein percentage	breed=holstein	FlankMarkers=rs133899307	VTO_name=milk kappa-casein amount	PTO_name=milk kappa-casein content	CMO_name=milk kappa-casein percentage	Map_Type=Genome	Model=Mendelian	Test_Base=Experiment-wise	Significance=Significant	P-value=1.52E-05
Chr.6	Animal QTLdb	Milk_Association	77447498	77447538	QTL_ID=114700	Name=Milk glycosylated kappa-casein percentage	Abbrev=MGKCASP	PUBMED_ID=27485317	trait_ID=1638	trait=Milk glycosylated kappa-casein percentage	breed=holstein	FlankMarkers=rs133899307	Map_Type=Genome	Model=Mendelian	Test_Base=Experiment-wise	Significance=Significant	P-value=0.0001
Chr.6	Animal QTLdb	Milk_Association	77447498	77447538	QTL_ID=118372	Name=Milk unglycosylated kappa-casein percentage	Abbrev=MUGKCASP	PUBMED_ID=27485317	trait_ID=1639	trait=Milk unglycosylated kappa-casein percentage	breed=holstein	FlankMarkers=rs133899307	Map_Type=Genome	Model=Mendelian	Test_Base=Experiment-wise	Significance=Significant	P-value=0.0325
Chr.6	Animal QTLdb	Milk_Association	77453796	77453836	QTL_ID=118375	Name=Milk unglycosylated kappa-casein percentage	Abbrev=MUGKCASP	PUBMED_ID=27485317	trait_ID=1639	trait=Milk unglycosylated kappa-casein percentage	breed=holstein	FlankMarkers=rs109051190	Map_Type=Genome	Model=Mendelian	Test_Base=Experiment-wise	Significance=Significant	P-value=0.0325
Chr.6	Animal QTLdb	Milk_Association	77453796	77453836	QTL_ID=114703	Name=Milk glycosylated kappa-casein percentage	Abbrev=MGKCASP	PUBMED_ID=27485317	trait_ID=1638	trait=Milk glycosylated kappa-casein percentage	breed=holstein	FlankMarkers=rs109051190	Map_Type=Genome	Model=Mendelian	Test_Base=Experiment-wise	Significance=Significant	P-value=0.0001
Chr.6	Animal QTLdb	Milk_Association	77453796	77453836	QTL_ID=109838	Name=Milk kappa-casein percentage	Abbrev=MKCASP	PUBMED_ID=27485317	trait_ID=1419	trait=Milk kappa-casein percentage	breed=holstein	FlankMarkers=rs109051190	VTO_name=milk kappa-casein amount	PTO_name=milk kappa-casein content	CMO_name=milk kappa-casein percentage	Map_Type=Genome	Model=Mendelian	Test_Base=Experiment-wise	Significance=Significant	P-value=1.52E-05
Chr.6	Animal QTLdb	Milk_Association	77462838	77462878	QTL_ID=117610	Name=Milk unglycosylated kappa-casein percentage	Abbrev=MUGKCASP	PUBMED_ID=27485317	trait_ID=1639	trait=Milk unglycosylated kappa-casein percentage	breed=holstein	FlankMarkers=rs110255059	Map_Type=Genome	Model=Mendelian	Test_Base=Experiment-wise	Significance=Significant	P-value=0.0003
Chr.6	Animal QTLdb	Milk_Association	77462838	77462878	QTL_ID=114903	Name=Milk glycosylated kappa-casein percentage	Abbrev=MGKCASP	PUBMED_ID=27485317	trait_ID=1638	trait=Milk glycosylated kappa-casein percentage	breed=holstein	FlankMarkers=rs110255059	Map_Type=Genome	Model=Mendelian	Test_Base=Experiment-wise	Significance=Significant	P-value=0.0009
Chr.6	Animal QTLdb	Milk_Association	77462838	77462878	QTL_ID=109663	Name=Milk kappa-casein percentage	Abbrev=MKCASP	PUBMED_ID=27485317	trait_ID=1419	trait=Milk kappa-casein percentage	breed=holstein	FlankMarkers=rs110255059	VTO_name=milk kappa-casein amount	PTO_name=milk kappa-casein content	CMO_name=milk kappa-casein percentage	Map_Type=Genome	Model=Mendelian	Test_Base=Experiment-wise	Significance=Significant	P-value=3.53E-07
Chr.6	Animal QTLdb	Milk_Association	77471362	77471402	QTL_ID=117557	Name=Milk unglycosylated kappa-casein percentage	Abbrev=MUGKCASP	PUBMED_ID=27485317	trait_ID=1639	trait=Milk unglycosylated kappa-casein percentage	breed=holstein	FlankMarkers=rs110726827	Map_Type=Genome	Model=Mendelian	Test_Base=Experiment-wise	Significance=Significant	P-value=0.0002
Chr.6	Animal QTLdb	Milk_Association	77471362	77471402	QTL_ID=114830	Name=Milk glycosylated kappa-casein percentage	Abbrev=MGKCASP	PUBMED_ID=27485317	trait_ID=1638	trait=Milk glycosylated kappa-casein percentage	breed=holstein	FlankMarkers=rs110726827	Map_Type=Genome	Model=Mendelian	Test_Base=Experiment-wise	Significance=Significant	P-value=0.0003
Chr.6	Animal QTLdb	Milk_Association	77471362	77471402	QTL_ID=109590	Name=Milk kappa-casein percentage	Abbrev=MKCASP	PUBMED_ID=27485317	trait_ID=1419	trait=Milk kappa-casein percentage	breed=holstein	FlankMarkers=rs110726827	VTO_name=milk kappa-casein amount	PTO_name=milk kappa-casein content	CMO_name=milk kappa-casein percentage	Map_Type=Genome	Model=Mendelian	Test_Base=Experiment-wise	Significance=Significant	P-value=1.04E-07
Chr.6	Animal QTLdb	Milk_Association	77484349	77484389	QTL_ID=117560	Name=Milk unglycosylated kappa-casein percentage	Abbrev=MUGKCASP	PUBMED_ID=27485317	trait_ID=1639	trait=Milk unglycosylated kappa-casein percentage	breed=holstein	FlankMarkers=rs110024887	Map_Type=Genome	Model=Mendelian	Test_Base=Experiment-wise	Significance=Significant	P-value=0.0002
Chr.6	Animal QTLdb	Milk_Association	77484349	77484389	QTL_ID=114833	Name=Milk glycosylated kappa-casein percentage	Abbrev=MGKCASP	PUBMED_ID=27485317	trait_ID=1638	trait=Milk glycosylated kappa-casein percentage	breed=holstein	FlankMarkers=rs110024887	Map_Type=Genome	Model=Mendelian	Test_Base=Experiment-wise	Significance=Significant	P-value=0.0003
Chr.6	Animal QTLdb	Milk_Association	77484349	77484389	QTL_ID=109593	Name=Milk kappa-casein percentage	Abbrev=MKCASP	PUBMED_ID=27485317	trait_ID=1419	trait=Milk kappa-casein percentage	breed=holstein	FlankMarkers=rs110024887	VTO_name=milk kappa-casein amount	PTO_name=milk kappa-casein content	CMO_name=milk kappa-casein percentage	Map_Type=Genome	Model=Mendelian	Test_Base=Experiment-wise	Significance=Significant	P-value=1.04E-07
Chr.6	Animal QTLdb	Milk_Association	77492355	77492395	QTL_ID=110912	Name=Milk kappa-casein percentage	Abbrev=MKCASP	PUBMED_ID=27485317	trait_ID=1419	trait=Milk kappa-casein percentage	breed=holstein	FlankMarkers=rs109252095	VTO_name=milk kappa-casein amount	PTO_name=milk kappa-casein content	CMO_name=milk kappa-casein percentage	Map_Type=Genome	Model=Mendelian	Test_Base=Experiment-wise	Significance=Significant	P-value=0.0106
Chr.6	Animal QTLdb	Milk_Association	77495059	77495099	QTL_ID=117563	Name=Milk unglycosylated kappa-casein percentage	Abbrev=MUGKCASP	PUBMED_ID=27485317	trait_ID=1639	trait=Milk unglycosylated kappa-casein percentage	breed=holstein	FlankMarkers=rs110831346	Map_Type=Genome	Model=Mendelian	Test_Base=Experiment-wise	Significance=Significant	P-value=0.0002
Chr.6	Animal QTLdb	Milk_Association	77495059	77495099	QTL_ID=114836	Name=Milk glycosylated kappa-casein percentage	Abbrev=MGKCASP	PUBMED_ID=27485317	trait_ID=1638	trait=Milk glycosylated kappa-casein percentage	breed=holstein	FlankMarkers=rs110831346	Map_Type=Genome	Model=Mendelian	Test_Base=Experiment-wise	Significance=Significant	P-value=0.0003
Chr.6	Animal QTLdb	Milk_Association	77495059	77495099	QTL_ID=109596	Name=Milk kappa-casein percentage	Abbrev=MKCASP	PUBMED_ID=27485317	trait_ID=1419	trait=Milk kappa-casein percentage	breed=holstein	FlankMarkers=rs110831346	VTO_name=milk kappa-casein amount	PTO_name=milk kappa-casein content	CMO_name=milk kappa-casein percentage	Map_Type=Genome	Model=Mendelian	Test_Base=Experiment-wise	Significance=Significant	P-value=1.04E-07
Chr.6	Animal QTLdb	Milk_Association	77504690	77504730	QTL_ID=117564	Name=Milk unglycosylated kappa-casein percentage	Abbrev=MUGKCASP	PUBMED_ID=27485317	trait_ID=1639	trait=Milk unglycosylated kappa-casein percentage	breed=holstein	FlankMarkers=rs41565481	Map_Type=Genome	Model=Mendelian	Test_Base=Experiment-wise	Significance=Significant	P-value=0.0002
Chr.6	Animal QTLdb	Milk_Association	77504690	77504730	QTL_ID=114837	Name=Milk glycosylated kappa-casein percentage	Abbrev=MGKCASP	PUBMED_ID=27485317	trait_ID=1638	trait=Milk glycosylated kappa-casein percentage	breed=holstein	FlankMarkers=rs41565481	Map_Type=Genome	Model=Mendelian	Test_Base=Experiment-wise	Significance=Significant	P-value=0.0003
Chr.6	Animal QTLdb	Milk_Association	77504690	77504730	QTL_ID=109597	Name=Milk kappa-casein percentage	Abbrev=MKCASP	PUBMED_ID=27485317	trait_ID=1419	trait=Milk kappa-casein percentage	breed=holstein	FlankMarkers=rs41565481	VTO_name=milk kappa-casein amount	PTO_name=milk kappa-casein content	CMO_name=milk kappa-casein percentage	Map_Type=Genome	Model=Mendelian	Test_Base=Experiment-wise	Significance=Significant	P-value=1.04E-07
Chr.6	Animal QTLdb	Milk_Association	77514896	77514936	QTL_ID=111376	Name=Milk kappa-casein percentage	Abbrev=MKCASP	PUBMED_ID=27485317	trait_ID=1419	trait=Milk kappa-casein percentage	breed=holstein	FlankMarkers=rs132672190	VTO_name=milk kappa-casein amount	PTO_name=milk kappa-casein content	CMO_name=milk kappa-casein percentage	Map_Type=Genome	Model=Mendelian	Test_Base=Experiment-wise	Significance=Significant	P-value=0.0270
Chr.6	Animal QTLdb	Milk_Association	77514896	77514936	QTL_ID=115512	Name=Milk glycosylated kappa-casein percentage	Abbrev=MGKCASP	PUBMED_ID=27485317	trait_ID=1638	trait=Milk glycosylated kappa-casein percentage	breed=holstein	FlankMarkers=rs132672190	Map_Type=Genome	Model=Mendelian	Test_Base=Experiment-wise	Significance=Significant	P-value=0.0176
Chr.6	Animal QTLdb	Milk_Association	77520795	77520835	QTL_ID=130602	Name=Cheese fat recovery	Abbrev=RECFAT	PUBMED_ID=27889122	trait_ID=1683	trait=Cheese fat recovery	breed=brown swiss	FlankMarkers=rs41574361	Map_Type=Genome	Model=Mendelian	Test_Base=Comparison-wise	Significance=Significant	P-value=1.51E-07	Variance=0.27
Chr.6	Animal QTLdb	Milk_Association	77520795	77520835	QTL_ID=95992	Name=Curd firmness	Abbrev=CURDF	PUBMED_ID=26947304	trait_ID=1389	trait=Curd firmness	breed=brown swiss	FlankMarkers=rs41574361	PTO_name=coagulated milk firmness	Map_Type=Genome	Model=Mendelian	Test_Base=Experiment-wise	Significance=Significant	P-value=<0.05	Variance=4%
Chr.6	Animal QTLdb	Milk_Association	77520795	77520835	QTL_ID=96017	Name=Curd firmness	Abbrev=CURDF	PUBMED_ID=26947304	trait_ID=1389	trait=Curd firmness	breed=brown swiss	FlankMarkers=rs41574361	PTO_name=coagulated milk firmness	Map_Type=Genome	Model=Mendelian	Test_Base=Experiment-wise	Significance=Significant	P-value=<0.05	Variance=26%
Chr.6	Animal QTLdb	Health_Association	77520795	77520835	QTL_ID=25282	Name=Somatic cell score	Abbrev=SCS	PUBMED_ID=22449276	trait_ID=1005	trait=Somatic cell score	breed=holstein	FlankMarkers=rs41574361	VTO_name=milk somatic cell quantity	PTO_name=milk somatic cell count	CMO_name=milk somatic cell score	Map_Type=Genome	Model=Mendelian	Test_Base=Experiment-wise	peak_cM=88	Significance=Significant	P-value=3.19E-02
Chr.6	Animal QTLdb	Milk_Association	77614440	77614480	QTL_ID=110865	Name=Milk kappa-casein percentage	Abbrev=MKCASP	PUBMED_ID=27485317	trait_ID=1419	trait=Milk kappa-casein percentage	breed=holstein	FlankMarkers=rs109257535	VTO_name=milk kappa-casein amount	PTO_name=milk kappa-casein content	CMO_name=milk kappa-casein percentage	Map_Type=Genome	Model=Mendelian	Test_Base=Experiment-wise	Significance=Significant	P-value=0.0099
Chr.6	Animal QTLdb	Milk_Association	77614440	77614480	QTL_ID=118888	Name=Milk unglycosylated kappa-casein percentage	Abbrev=MUGKCASP	PUBMED_ID=27485317	trait_ID=1639	trait=Milk unglycosylated kappa-casein percentage	breed=holstein	FlankMarkers=rs109257535	Map_Type=Genome	Model=Mendelian	Test_Base=Experiment-wise	Significance=Suggestive	P-value=0.0628
Chr.6	Animal QTLdb	Milk_Association	77623481	77623521	QTL_ID=110866	Name=Milk kappa-casein percentage	Abbrev=MKCASP	PUBMED_ID=27485317	trait_ID=1419	trait=Milk kappa-casein percentage	breed=holstein	FlankMarkers=rs110779002	VTO_name=milk kappa-casein amount	PTO_name=milk kappa-casein content	CMO_name=milk kappa-casein percentage	Map_Type=Genome	Model=Mendelian	Test_Base=Experiment-wise	Significance=Significant	P-value=0.0099
Chr.6	Animal QTLdb	Milk_Association	77623481	77623521	QTL_ID=118889	Name=Milk unglycosylated kappa-casein percentage	Abbrev=MUGKCASP	PUBMED_ID=27485317	trait_ID=1639	trait=Milk unglycosylated kappa-casein percentage	breed=holstein	FlankMarkers=rs110779002	Map_Type=Genome	Model=Mendelian	Test_Base=Experiment-wise	Significance=Suggestive	P-value=0.0628
Chr.6	Animal QTLdb	Milk_Association	77638213	77638253	QTL_ID=117512	Name=Milk unglycosylated kappa-casein percentage	Abbrev=MUGKCASP	PUBMED_ID=27485317	trait_ID=1639	trait=Milk unglycosylated kappa-casein percentage	breed=holstein	FlankMarkers=rs109484560	Map_Type=Genome	Model=Mendelian	Test_Base=Experiment-wise	Significance=Significant	P-value=0.0001
Chr.6	Animal QTLdb	Milk_Association	77638213	77638253	QTL_ID=114896	Name=Milk glycosylated kappa-casein percentage	Abbrev=MGKCASP	PUBMED_ID=27485317	trait_ID=1638	trait=Milk glycosylated kappa-casein percentage	breed=holstein	FlankMarkers=rs109484560	Map_Type=Genome	Model=Mendelian	Test_Base=Experiment-wise	Significance=Significant	P-value=0.0008
Chr.6	Animal QTLdb	Milk_Association	77638213	77638253	QTL_ID=109635	Name=Milk kappa-casein percentage	Abbrev=MKCASP	PUBMED_ID=27485317	trait_ID=1419	trait=Milk kappa-casein percentage	breed=holstein	FlankMarkers=rs109484560	VTO_name=milk kappa-casein amount	PTO_name=milk kappa-casein content	CMO_name=milk kappa-casein percentage	Map_Type=Genome	Model=Mendelian	Test_Base=Experiment-wise	Significance=Significant	P-value=1.43E-07
Chr.6	Animal QTLdb	Milk_Association	77689323	77689363	QTL_ID=117606	Name=Milk unglycosylated kappa-casein percentage	Abbrev=MUGKCASP	PUBMED_ID=27485317	trait_ID=1639	trait=Milk unglycosylated kappa-casein percentage	breed=holstein	FlankMarkers=rs134582051	Map_Type=Genome	Model=Mendelian	Test_Base=Experiment-wise	Significance=Significant	P-value=0.0003
Chr.6	Animal QTLdb	Milk_Association	77689323	77689363	QTL_ID=115704	Name=Milk glycosylated kappa-casein percentage	Abbrev=MGKCASP	PUBMED_ID=27485317	trait_ID=1638	trait=Milk glycosylated kappa-casein percentage	breed=holstein	FlankMarkers=rs134582051	Map_Type=Genome	Model=Mendelian	Test_Base=Experiment-wise	Significance=Significant	P-value=0.0276
Chr.6	Animal QTLdb	Milk_Association	77689323	77689363	QTL_ID=109785	Name=Milk kappa-casein percentage	Abbrev=MKCASP	PUBMED_ID=27485317	trait_ID=1419	trait=Milk kappa-casein percentage	breed=holstein	FlankMarkers=rs134582051	VTO_name=milk kappa-casein amount	PTO_name=milk kappa-casein content	CMO_name=milk kappa-casein percentage	Map_Type=Genome	Model=Mendelian	Test_Base=Experiment-wise	Significance=Significant	P-value=4.58E-06
Chr.6	Animal QTLdb	Milk_Association	77732782	77732822	QTL_ID=117242	Name=Milk unglycosylated kappa-casein percentage	Abbrev=MUGKCASP	PUBMED_ID=27485317	trait_ID=1639	trait=Milk unglycosylated kappa-casein percentage	breed=holstein	FlankMarkers=rs137119024	Map_Type=Genome	Model=Mendelian	Test_Base=Experiment-wise	Significance=Significant	P-value=3.37E-07
Chr.6	Animal QTLdb	Milk_Association	77732782	77732822	QTL_ID=114447	Name=Milk glycosylated kappa-casein percentage	Abbrev=MGKCASP	PUBMED_ID=27485317	trait_ID=1638	trait=Milk glycosylated kappa-casein percentage	breed=holstein	FlankMarkers=rs137119024	Map_Type=Genome	Model=Mendelian	Test_Base=Experiment-wise	Significance=Significant	P-value=1.27E-06
Chr.6	Animal QTLdb	Milk_Association	77732782	77732822	QTL_ID=109264	Name=Milk kappa-casein percentage	Abbrev=MKCASP	PUBMED_ID=27485317	trait_ID=1419	trait=Milk kappa-casein percentage	breed=holstein	FlankMarkers=rs137119024	VTO_name=milk kappa-casein amount	PTO_name=milk kappa-casein content	CMO_name=milk kappa-casein percentage	Map_Type=Genome	Model=Mendelian	Test_Base=Experiment-wise	Significance=Significant	P-value=6.41E-12
Chr.6	Animal QTLdb	Milk_Association	77825934	77825974	QTL_ID=117245	Name=Milk unglycosylated kappa-casein percentage	Abbrev=MUGKCASP	PUBMED_ID=27485317	trait_ID=1639	trait=Milk unglycosylated kappa-casein percentage	breed=holstein	FlankMarkers=rs133920589	Map_Type=Genome	Model=Mendelian	Test_Base=Experiment-wise	Significance=Significant	P-value=3.94E-07
Chr.6	Animal QTLdb	Milk_Association	77825934	77825974	QTL_ID=114545	Name=Milk glycosylated kappa-casein percentage	Abbrev=MGKCASP	PUBMED_ID=27485317	trait_ID=1638	trait=Milk glycosylated kappa-casein percentage	breed=holstein	FlankMarkers=rs133920589	Map_Type=Genome	Model=Mendelian	Test_Base=Experiment-wise	Significance=Significant	P-value=4.76E-06
Chr.6	Animal QTLdb	Milk_Association	77825934	77825974	QTL_ID=109333	Name=Milk kappa-casein percentage	Abbrev=MKCASP	PUBMED_ID=27485317	trait_ID=1419	trait=Milk kappa-casein percentage	breed=holstein	FlankMarkers=rs133920589	VTO_name=milk kappa-casein amount	PTO_name=milk kappa-casein content	CMO_name=milk kappa-casein percentage	Map_Type=Genome	Model=Mendelian	Test_Base=Experiment-wise	Significance=Significant	P-value=1.54E-11
Chr.6	Animal QTLdb	Milk_Association	77857563	77857603	QTL_ID=117243	Name=Milk unglycosylated kappa-casein percentage	Abbrev=MUGKCASP	PUBMED_ID=27485317	trait_ID=1639	trait=Milk unglycosylated kappa-casein percentage	breed=holstein	FlankMarkers=rs108958360	Map_Type=Genome	Model=Mendelian	Test_Base=Experiment-wise	Significance=Significant	P-value=3.37E-07
Chr.6	Animal QTLdb	Milk_Association	77857563	77857603	QTL_ID=114448	Name=Milk glycosylated kappa-casein percentage	Abbrev=MGKCASP	PUBMED_ID=27485317	trait_ID=1638	trait=Milk glycosylated kappa-casein percentage	breed=holstein	FlankMarkers=rs108958360	Map_Type=Genome	Model=Mendelian	Test_Base=Experiment-wise	Significance=Significant	P-value=1.27E-06
Chr.6	Animal QTLdb	Milk_Association	77857563	77857603	QTL_ID=109265	Name=Milk kappa-casein percentage	Abbrev=MKCASP	PUBMED_ID=27485317	trait_ID=1419	trait=Milk kappa-casein percentage	breed=holstein	FlankMarkers=rs108958360	VTO_name=milk kappa-casein amount	PTO_name=milk kappa-casein content	CMO_name=milk kappa-casein percentage	Map_Type=Genome	Model=Mendelian	Test_Base=Experiment-wise	Significance=Significant	P-value=6.41E-12
Chr.6	Animal QTLdb	Milk_Association	77870101	77870141	QTL_ID=117246	Name=Milk unglycosylated kappa-casein percentage	Abbrev=MUGKCASP	PUBMED_ID=27485317	trait_ID=1639	trait=Milk unglycosylated kappa-casein percentage	breed=holstein	FlankMarkers=rs110152426	Map_Type=Genome	Model=Mendelian	Test_Base=Experiment-wise	Significance=Significant	P-value=3.94E-07
Chr.6	Animal QTLdb	Milk_Association	77870101	77870141	QTL_ID=114546	Name=Milk glycosylated kappa-casein percentage	Abbrev=MGKCASP	PUBMED_ID=27485317	trait_ID=1638	trait=Milk glycosylated kappa-casein percentage	breed=holstein	FlankMarkers=rs110152426	Map_Type=Genome	Model=Mendelian	Test_Base=Experiment-wise	Significance=Significant	P-value=4.76E-06
Chr.6	Animal QTLdb	Milk_Association	77870101	77870141	QTL_ID=109334	Name=Milk kappa-casein percentage	Abbrev=MKCASP	PUBMED_ID=27485317	trait_ID=1419	trait=Milk kappa-casein percentage	breed=holstein	FlankMarkers=rs110152426	VTO_name=milk kappa-casein amount	PTO_name=milk kappa-casein content	CMO_name=milk kappa-casein percentage	Map_Type=Genome	Model=Mendelian	Test_Base=Experiment-wise	Significance=Significant	P-value=1.54E-11
Chr.6	Animal QTLdb	Milk_Association	77892074	77892114	QTL_ID=117147	Name=Milk unglycosylated kappa-casein percentage	Abbrev=MUGKCASP	PUBMED_ID=27485317	trait_ID=1639	trait=Milk unglycosylated kappa-casein percentage	breed=holstein	FlankMarkers=rs133479100	Map_Type=Genome	Model=Mendelian	Test_Base=Experiment-wise	Significance=Significant	P-value=3.04E-08
Chr.6	Animal QTLdb	Milk_Association	77892074	77892114	QTL_ID=114749	Name=Milk glycosylated kappa-casein percentage	Abbrev=MGKCASP	PUBMED_ID=27485317	trait_ID=1638	trait=Milk glycosylated kappa-casein percentage	breed=holstein	FlankMarkers=rs133479100	Map_Type=Genome	Model=Mendelian	Test_Base=Experiment-wise	Significance=Significant	P-value=0.0001
Chr.6	Animal QTLdb	Milk_Association	77892074	77892114	QTL_ID=109324	Name=Milk kappa-casein percentage	Abbrev=MKCASP	PUBMED_ID=27485317	trait_ID=1419	trait=Milk kappa-casein percentage	breed=holstein	FlankMarkers=rs133479100	VTO_name=milk kappa-casein amount	PTO_name=milk kappa-casein content	CMO_name=milk kappa-casein percentage	Map_Type=Genome	Model=Mendelian	Test_Base=Experiment-wise	Significance=Significant	P-value=1.36E-11
Chr.6	Animal QTLdb	Milk_Association	77895577	77895617	QTL_ID=117148	Name=Milk unglycosylated kappa-casein percentage	Abbrev=MUGKCASP	PUBMED_ID=27485317	trait_ID=1639	trait=Milk unglycosylated kappa-casein percentage	breed=holstein	FlankMarkers=rs137292458	Map_Type=Genome	Model=Mendelian	Test_Base=Experiment-wise	Significance=Significant	P-value=3.04E-08
Chr.6	Animal QTLdb	Milk_Association	77895577	77895617	QTL_ID=114750	Name=Milk glycosylated kappa-casein percentage	Abbrev=MGKCASP	PUBMED_ID=27485317	trait_ID=1638	trait=Milk glycosylated kappa-casein percentage	breed=holstein	FlankMarkers=rs137292458	Map_Type=Genome	Model=Mendelian	Test_Base=Experiment-wise	Significance=Significant	P-value=0.0001
Chr.6	Animal QTLdb	Milk_Association	77895577	77895617	QTL_ID=109325	Name=Milk kappa-casein percentage	Abbrev=MKCASP	PUBMED_ID=27485317	trait_ID=1419	trait=Milk kappa-casein percentage	breed=holstein	FlankMarkers=rs137292458	VTO_name=milk kappa-casein amount	PTO_name=milk kappa-casein content	CMO_name=milk kappa-casein percentage	Map_Type=Genome	Model=Mendelian	Test_Base=Experiment-wise	Significance=Significant	P-value=1.36E-11
Chr.6	Animal QTLdb	Milk_Association	77923883	77923923	QTL_ID=117715	Name=Milk unglycosylated kappa-casein percentage	Abbrev=MUGKCASP	PUBMED_ID=27485317	trait_ID=1639	trait=Milk unglycosylated kappa-casein percentage	breed=holstein	FlankMarkers=rs135073202	Map_Type=Genome	Model=Mendelian	Test_Base=Experiment-wise	Significance=Significant	P-value=0.0011
Chr.6	Animal QTLdb	Milk_Association	77923883	77923923	QTL_ID=115807	Name=Milk glycosylated kappa-casein percentage	Abbrev=MGKCASP	PUBMED_ID=27485317	trait_ID=1638	trait=Milk glycosylated kappa-casein percentage	breed=holstein	FlankMarkers=rs135073202	Map_Type=Genome	Model=Mendelian	Test_Base=Experiment-wise	Significance=Significant	P-value=0.0328
Chr.6	Animal QTLdb	Milk_Association	77923883	77923923	QTL_ID=109851	Name=Milk kappa-casein percentage	Abbrev=MKCASP	PUBMED_ID=27485317	trait_ID=1419	trait=Milk kappa-casein percentage	breed=holstein	FlankMarkers=rs135073202	VTO_name=milk kappa-casein amount	PTO_name=milk kappa-casein content	CMO_name=milk kappa-casein percentage	Map_Type=Genome	Model=Mendelian	Test_Base=Experiment-wise	Significance=Significant	P-value=2.05E-05
Chr.6	Animal QTLdb	Milk_Association	77970085	77970125	QTL_ID=117716	Name=Milk unglycosylated kappa-casein percentage	Abbrev=MUGKCASP	PUBMED_ID=27485317	trait_ID=1639	trait=Milk unglycosylated kappa-casein percentage	breed=holstein	FlankMarkers=rs134625469	Map_Type=Genome	Model=Mendelian	Test_Base=Experiment-wise	Significance=Significant	P-value=0.0011
Chr.6	Animal QTLdb	Milk_Association	77970085	77970125	QTL_ID=115808	Name=Milk glycosylated kappa-casein percentage	Abbrev=MGKCASP	PUBMED_ID=27485317	trait_ID=1638	trait=Milk glycosylated kappa-casein percentage	breed=holstein	FlankMarkers=rs134625469	Map_Type=Genome	Model=Mendelian	Test_Base=Experiment-wise	Significance=Significant	P-value=0.0328
Chr.6	Animal QTLdb	Milk_Association	77970085	77970125	QTL_ID=109852	Name=Milk kappa-casein percentage	Abbrev=MKCASP	PUBMED_ID=27485317	trait_ID=1419	trait=Milk kappa-casein percentage	breed=holstein	FlankMarkers=rs134625469	VTO_name=milk kappa-casein amount	PTO_name=milk kappa-casein content	CMO_name=milk kappa-casein percentage	Map_Type=Genome	Model=Mendelian	Test_Base=Experiment-wise	Significance=Significant	P-value=2.05E-05
Chr.6	Animal QTLdb	Milk_Association	77972965	77973005	QTL_ID=117717	Name=Milk unglycosylated kappa-casein percentage	Abbrev=MUGKCASP	PUBMED_ID=27485317	trait_ID=1639	trait=Milk unglycosylated kappa-casein percentage	breed=holstein	FlankMarkers=rs136177526	Map_Type=Genome	Model=Mendelian	Test_Base=Experiment-wise	Significance=Significant	P-value=0.0011
Chr.6	Animal QTLdb	Milk_Association	77972965	77973005	QTL_ID=115809	Name=Milk glycosylated kappa-casein percentage	Abbrev=MGKCASP	PUBMED_ID=27485317	trait_ID=1638	trait=Milk glycosylated kappa-casein percentage	breed=holstein	FlankMarkers=rs136177526	Map_Type=Genome	Model=Mendelian	Test_Base=Experiment-wise	Significance=Significant	P-value=0.0328
Chr.6	Animal QTLdb	Milk_Association	77972965	77973005	QTL_ID=109853	Name=Milk kappa-casein percentage	Abbrev=MKCASP	PUBMED_ID=27485317	trait_ID=1419	trait=Milk kappa-casein percentage	breed=holstein	FlankMarkers=rs136177526	VTO_name=milk kappa-casein amount	PTO_name=milk kappa-casein content	CMO_name=milk kappa-casein percentage	Map_Type=Genome	Model=Mendelian	Test_Base=Experiment-wise	Significance=Significant	P-value=2.05E-05
Chr.6	Animal QTLdb	Milk_Association	77977284	77977324	QTL_ID=117604	Name=Milk unglycosylated kappa-casein percentage	Abbrev=MUGKCASP	PUBMED_ID=27485317	trait_ID=1639	trait=Milk unglycosylated kappa-casein percentage	breed=holstein	FlankMarkers=rs133052708	Map_Type=Genome	Model=Mendelian	Test_Base=Experiment-wise	Significance=Significant	P-value=0.0002
Chr.6	Animal QTLdb	Milk_Association	77977284	77977324	QTL_ID=116107	Name=Milk glycosylated kappa-casein percentage	Abbrev=MGKCASP	PUBMED_ID=27485317	trait_ID=1638	trait=Milk glycosylated kappa-casein percentage	breed=holstein	FlankMarkers=rs133052708	Map_Type=Genome	Model=Mendelian	Test_Base=Experiment-wise	Significance=Suggestive	P-value=0.0523
Chr.6	Animal QTLdb	Milk_Association	77977284	77977324	QTL_ID=109809	Name=Milk kappa-casein percentage	Abbrev=MKCASP	PUBMED_ID=27485317	trait_ID=1419	trait=Milk kappa-casein percentage	breed=holstein	FlankMarkers=rs133052708	VTO_name=milk kappa-casein amount	PTO_name=milk kappa-casein content	CMO_name=milk kappa-casein percentage	Map_Type=Genome	Model=Mendelian	Test_Base=Experiment-wise	Significance=Significant	P-value=7.66E-06
Chr.6	Animal QTLdb	Milk_Association	78003606	78003646	QTL_ID=117731	Name=Milk unglycosylated kappa-casein percentage	Abbrev=MUGKCASP	PUBMED_ID=27485317	trait_ID=1639	trait=Milk unglycosylated kappa-casein percentage	breed=holstein	FlankMarkers=rs110537303	Map_Type=Genome	Model=Mendelian	Test_Base=Experiment-wise	Significance=Significant	P-value=0.0012
Chr.6	Animal QTLdb	Milk_Association	78003606	78003646	QTL_ID=115860	Name=Milk glycosylated kappa-casein percentage	Abbrev=MGKCASP	PUBMED_ID=27485317	trait_ID=1638	trait=Milk glycosylated kappa-casein percentage	breed=holstein	FlankMarkers=rs110537303	Map_Type=Genome	Model=Mendelian	Test_Base=Experiment-wise	Significance=Significant	P-value=0.0354
Chr.6	Animal QTLdb	Milk_Association	78003606	78003646	QTL_ID=109857	Name=Milk kappa-casein percentage	Abbrev=MKCASP	PUBMED_ID=27485317	trait_ID=1419	trait=Milk kappa-casein percentage	breed=holstein	FlankMarkers=rs110537303	VTO_name=milk kappa-casein amount	PTO_name=milk kappa-casein content	CMO_name=milk kappa-casein percentage	Map_Type=Genome	Model=Mendelian	Test_Base=Experiment-wise	Significance=Significant	P-value=2.39E-05
Chr.6	Animal QTLdb	Milk_Association	78031238	78031278	QTL_ID=117718	Name=Milk unglycosylated kappa-casein percentage	Abbrev=MUGKCASP	PUBMED_ID=27485317	trait_ID=1639	trait=Milk unglycosylated kappa-casein percentage	breed=holstein	FlankMarkers=rs133926749	Map_Type=Genome	Model=Mendelian	Test_Base=Experiment-wise	Significance=Significant	P-value=0.0011
Chr.6	Animal QTLdb	Milk_Association	78031238	78031278	QTL_ID=115810	Name=Milk glycosylated kappa-casein percentage	Abbrev=MGKCASP	PUBMED_ID=27485317	trait_ID=1638	trait=Milk glycosylated kappa-casein percentage	breed=holstein	FlankMarkers=rs133926749	Map_Type=Genome	Model=Mendelian	Test_Base=Experiment-wise	Significance=Significant	P-value=0.0328
Chr.6	Animal QTLdb	Milk_Association	78031238	78031278	QTL_ID=109854	Name=Milk kappa-casein percentage	Abbrev=MKCASP	PUBMED_ID=27485317	trait_ID=1419	trait=Milk kappa-casein percentage	breed=holstein	FlankMarkers=rs133926749	VTO_name=milk kappa-casein amount	PTO_name=milk kappa-casein content	CMO_name=milk kappa-casein percentage	Map_Type=Genome	Model=Mendelian	Test_Base=Experiment-wise	Significance=Significant	P-value=2.05E-05
Chr.6	Animal QTLdb	Milk_Association	78041699	78041739	QTL_ID=117414	Name=Milk unglycosylated kappa-casein percentage	Abbrev=MUGKCASP	PUBMED_ID=27485317	trait_ID=1639	trait=Milk unglycosylated kappa-casein percentage	breed=holstein	FlankMarkers=rs134719088	Map_Type=Genome	Model=Mendelian	Test_Base=Experiment-wise	Significance=Significant	P-value=2.02E-05
Chr.6	Animal QTLdb	Milk_Association	78041699	78041739	QTL_ID=114571	Name=Milk glycosylated kappa-casein percentage	Abbrev=MGKCASP	PUBMED_ID=27485317	trait_ID=1638	trait=Milk glycosylated kappa-casein percentage	breed=holstein	FlankMarkers=rs134719088	Map_Type=Genome	Model=Mendelian	Test_Base=Experiment-wise	Significance=Significant	P-value=7.96E-06
Chr.6	Animal QTLdb	Milk_Association	78041699	78041739	QTL_ID=109420	Name=Milk kappa-casein percentage	Abbrev=MKCASP	PUBMED_ID=27485317	trait_ID=1419	trait=Milk kappa-casein percentage	breed=holstein	FlankMarkers=rs134719088	VTO_name=milk kappa-casein amount	PTO_name=milk kappa-casein content	CMO_name=milk kappa-casein percentage	Map_Type=Genome	Model=Mendelian	Test_Base=Experiment-wise	Significance=Significant	P-value=1.28E-09
Chr.6	Animal QTLdb	Milk_Association	78046580	78046620	QTL_ID=117719	Name=Milk unglycosylated kappa-casein percentage	Abbrev=MUGKCASP	PUBMED_ID=27485317	trait_ID=1639	trait=Milk unglycosylated kappa-casein percentage	breed=holstein	FlankMarkers=rs136214124	Map_Type=Genome	Model=Mendelian	Test_Base=Experiment-wise	Significance=Significant	P-value=0.0011
Chr.6	Animal QTLdb	Milk_Association	78046580	78046620	QTL_ID=115811	Name=Milk glycosylated kappa-casein percentage	Abbrev=MGKCASP	PUBMED_ID=27485317	trait_ID=1638	trait=Milk glycosylated kappa-casein percentage	breed=holstein	FlankMarkers=rs136214124	Map_Type=Genome	Model=Mendelian	Test_Base=Experiment-wise	Significance=Significant	P-value=0.0328
Chr.6	Animal QTLdb	Milk_Association	78046580	78046620	QTL_ID=109855	Name=Milk kappa-casein percentage	Abbrev=MKCASP	PUBMED_ID=27485317	trait_ID=1419	trait=Milk kappa-casein percentage	breed=holstein	FlankMarkers=rs136214124	VTO_name=milk kappa-casein amount	PTO_name=milk kappa-casein content	CMO_name=milk kappa-casein percentage	Map_Type=Genome	Model=Mendelian	Test_Base=Experiment-wise	Significance=Significant	P-value=2.05E-05
Chr.6	Animal QTLdb	Milk_Association	78048681	78048721	QTL_ID=117720	Name=Milk unglycosylated kappa-casein percentage	Abbrev=MUGKCASP	PUBMED_ID=27485317	trait_ID=1639	trait=Milk unglycosylated kappa-casein percentage	breed=holstein	FlankMarkers=rs136944538	Map_Type=Genome	Model=Mendelian	Test_Base=Experiment-wise	Significance=Significant	P-value=0.0011
Chr.6	Animal QTLdb	Milk_Association	78048681	78048721	QTL_ID=115812	Name=Milk glycosylated kappa-casein percentage	Abbrev=MGKCASP	PUBMED_ID=27485317	trait_ID=1638	trait=Milk glycosylated kappa-casein percentage	breed=holstein	FlankMarkers=rs136944538	Map_Type=Genome	Model=Mendelian	Test_Base=Experiment-wise	Significance=Significant	P-value=0.0328
Chr.6	Animal QTLdb	Milk_Association	78048681	78048721	QTL_ID=109856	Name=Milk kappa-casein percentage	Abbrev=MKCASP	PUBMED_ID=27485317	trait_ID=1419	trait=Milk kappa-casein percentage	breed=holstein	FlankMarkers=rs136944538	VTO_name=milk kappa-casein amount	PTO_name=milk kappa-casein content	CMO_name=milk kappa-casein percentage	Map_Type=Genome	Model=Mendelian	Test_Base=Experiment-wise	Significance=Significant	P-value=2.05E-05
Chr.6	Animal QTLdb	Milk_Association	78059893	78059933	QTL_ID=117415	Name=Milk unglycosylated kappa-casein percentage	Abbrev=MUGKCASP	PUBMED_ID=27485317	trait_ID=1639	trait=Milk unglycosylated kappa-casein percentage	breed=holstein	FlankMarkers=rs134065652	Map_Type=Genome	Model=Mendelian	Test_Base=Experiment-wise	Significance=Significant	P-value=2.02E-05
Chr.6	Animal QTLdb	Milk_Association	78059893	78059933	QTL_ID=114572	Name=Milk glycosylated kappa-casein percentage	Abbrev=MGKCASP	PUBMED_ID=27485317	trait_ID=1638	trait=Milk glycosylated kappa-casein percentage	breed=holstein	FlankMarkers=rs134065652	Map_Type=Genome	Model=Mendelian	Test_Base=Experiment-wise	Significance=Significant	P-value=7.96E-06
Chr.6	Animal QTLdb	Milk_Association	78059893	78059933	QTL_ID=109421	Name=Milk kappa-casein percentage	Abbrev=MKCASP	PUBMED_ID=27485317	trait_ID=1419	trait=Milk kappa-casein percentage	breed=holstein	FlankMarkers=rs134065652	VTO_name=milk kappa-casein amount	PTO_name=milk kappa-casein content	CMO_name=milk kappa-casein percentage	Map_Type=Genome	Model=Mendelian	Test_Base=Experiment-wise	Significance=Significant	P-value=1.28E-09
Chr.6	Animal QTLdb	Milk_Association	78071383	78071423	QTL_ID=117416	Name=Milk unglycosylated kappa-casein percentage	Abbrev=MUGKCASP	PUBMED_ID=27485317	trait_ID=1639	trait=Milk unglycosylated kappa-casein percentage	breed=holstein	FlankMarkers=rs132653775	Map_Type=Genome	Model=Mendelian	Test_Base=Experiment-wise	Significance=Significant	P-value=2.02E-05
Chr.6	Animal QTLdb	Milk_Association	78071383	78071423	QTL_ID=114573	Name=Milk glycosylated kappa-casein percentage	Abbrev=MGKCASP	PUBMED_ID=27485317	trait_ID=1638	trait=Milk glycosylated kappa-casein percentage	breed=holstein	FlankMarkers=rs132653775	Map_Type=Genome	Model=Mendelian	Test_Base=Experiment-wise	Significance=Significant	P-value=7.96E-06
Chr.6	Animal QTLdb	Milk_Association	78071383	78071423	QTL_ID=109422	Name=Milk kappa-casein percentage	Abbrev=MKCASP	PUBMED_ID=27485317	trait_ID=1419	trait=Milk kappa-casein percentage	breed=holstein	FlankMarkers=rs132653775	VTO_name=milk kappa-casein amount	PTO_name=milk kappa-casein content	CMO_name=milk kappa-casein percentage	Map_Type=Genome	Model=Mendelian	Test_Base=Experiment-wise	Significance=Significant	P-value=1.28E-09
Chr.6	Animal QTLdb	Milk_Association	78103583	78103623	QTL_ID=117152	Name=Milk unglycosylated kappa-casein percentage	Abbrev=MUGKCASP	PUBMED_ID=27485317	trait_ID=1639	trait=Milk unglycosylated kappa-casein percentage	breed=holstein	FlankMarkers=rs110625260	Map_Type=Genome	Model=Mendelian	Test_Base=Experiment-wise	Significance=Significant	P-value=8.43E-08
Chr.6	Animal QTLdb	Milk_Association	78103583	78103623	QTL_ID=114325	Name=Milk glycosylated kappa-casein percentage	Abbrev=MGKCASP	PUBMED_ID=27485317	trait_ID=1638	trait=Milk glycosylated kappa-casein percentage	breed=holstein	FlankMarkers=rs110625260	Map_Type=Genome	Model=Mendelian	Test_Base=Experiment-wise	Significance=Significant	P-value=1.69E-11
Chr.6	Animal QTLdb	Milk_Association	78103583	78103623	QTL_ID=109172	Name=Milk kappa-casein percentage	Abbrev=MKCASP	PUBMED_ID=27485317	trait_ID=1419	trait=Milk kappa-casein percentage	breed=holstein	FlankMarkers=rs110625260	VTO_name=milk kappa-casein amount	PTO_name=milk kappa-casein content	CMO_name=milk kappa-casein percentage	Map_Type=Genome	Model=Mendelian	Test_Base=Experiment-wise	Significance=Significant	P-value=1.08E-15
Chr.6	Animal QTLdb	Milk_Association	78106853	78106893	QTL_ID=117153	Name=Milk unglycosylated kappa-casein percentage	Abbrev=MUGKCASP	PUBMED_ID=27485317	trait_ID=1639	trait=Milk unglycosylated kappa-casein percentage	breed=holstein	FlankMarkers=rs137110190	Map_Type=Genome	Model=Mendelian	Test_Base=Experiment-wise	Significance=Significant	P-value=8.43E-08
Chr.6	Animal QTLdb	Milk_Association	78106853	78106893	QTL_ID=114326	Name=Milk glycosylated kappa-casein percentage	Abbrev=MGKCASP	PUBMED_ID=27485317	trait_ID=1638	trait=Milk glycosylated kappa-casein percentage	breed=holstein	FlankMarkers=rs137110190	Map_Type=Genome	Model=Mendelian	Test_Base=Experiment-wise	Significance=Significant	P-value=1.69E-11
Chr.6	Animal QTLdb	Milk_Association	78106853	78106893	QTL_ID=109173	Name=Milk kappa-casein percentage	Abbrev=MKCASP	PUBMED_ID=27485317	trait_ID=1419	trait=Milk kappa-casein percentage	breed=holstein	FlankMarkers=rs137110190	VTO_name=milk kappa-casein amount	PTO_name=milk kappa-casein content	CMO_name=milk kappa-casein percentage	Map_Type=Genome	Model=Mendelian	Test_Base=Experiment-wise	Significance=Significant	P-value=1.08E-15
Chr.6	Animal QTLdb	Milk_Association	78116385	78116425	QTL_ID=117154	Name=Milk unglycosylated kappa-casein percentage	Abbrev=MUGKCASP	PUBMED_ID=27485317	trait_ID=1639	trait=Milk unglycosylated kappa-casein percentage	breed=holstein	FlankMarkers=rs110725215	Map_Type=Genome	Model=Mendelian	Test_Base=Experiment-wise	Significance=Significant	P-value=8.43E-08
Chr.6	Animal QTLdb	Milk_Association	78116385	78116425	QTL_ID=114327	Name=Milk glycosylated kappa-casein percentage	Abbrev=MGKCASP	PUBMED_ID=27485317	trait_ID=1638	trait=Milk glycosylated kappa-casein percentage	breed=holstein	FlankMarkers=rs110725215	Map_Type=Genome	Model=Mendelian	Test_Base=Experiment-wise	Significance=Significant	P-value=1.69E-11
Chr.6	Animal QTLdb	Milk_Association	78116385	78116425	QTL_ID=109174	Name=Milk kappa-casein percentage	Abbrev=MKCASP	PUBMED_ID=27485317	trait_ID=1419	trait=Milk kappa-casein percentage	breed=holstein	FlankMarkers=rs110725215	VTO_name=milk kappa-casein amount	PTO_name=milk kappa-casein content	CMO_name=milk kappa-casein percentage	Map_Type=Genome	Model=Mendelian	Test_Base=Experiment-wise	Significance=Significant	P-value=1.08E-15
Chr.6	Animal QTLdb	Milk_Association	78121718	78121758	QTL_ID=117155	Name=Milk unglycosylated kappa-casein percentage	Abbrev=MUGKCASP	PUBMED_ID=27485317	trait_ID=1639	trait=Milk unglycosylated kappa-casein percentage	breed=holstein	FlankMarkers=rs136840815	Map_Type=Genome	Model=Mendelian	Test_Base=Experiment-wise	Significance=Significant	P-value=8.43E-08
Chr.6	Animal QTLdb	Milk_Association	78121718	78121758	QTL_ID=114328	Name=Milk glycosylated kappa-casein percentage	Abbrev=MGKCASP	PUBMED_ID=27485317	trait_ID=1638	trait=Milk glycosylated kappa-casein percentage	breed=holstein	FlankMarkers=rs136840815	Map_Type=Genome	Model=Mendelian	Test_Base=Experiment-wise	Significance=Significant	P-value=1.69E-11
Chr.6	Animal QTLdb	Milk_Association	78121718	78121758	QTL_ID=109175	Name=Milk kappa-casein percentage	Abbrev=MKCASP	PUBMED_ID=27485317	trait_ID=1419	trait=Milk kappa-casein percentage	breed=holstein	FlankMarkers=rs136840815	VTO_name=milk kappa-casein amount	PTO_name=milk kappa-casein content	CMO_name=milk kappa-casein percentage	Map_Type=Genome	Model=Mendelian	Test_Base=Experiment-wise	Significance=Significant	P-value=1.08E-15
Chr.8	Animal QTLdb	Milk_QTL	74044480	98086225	QTL_ID=56336	Name=Milk capric acid content	Abbrev=MFA-C10:0	PUBMED_ID=21569316	trait_ID=1250	trait=Milk capric acid content	breed=holstein	FlankMarkers=rs41569438,rs41611630	VTO_name=milk fatty acid C10:0 amount	PTO_name=milk fatty acid C10:0 content	Map_Type=Genome	Model=Mendelian	Test_Base=Genome-wise	peak_cM=93	Significance=Significant	P-value=<0.05	Variance=1.3
Chr.8	Animal QTLdb	Milk_QTL	74044480	98086225	QTL_ID=56337	Name=Milk myristic acid content	Abbrev=MFA-C14:0	PUBMED_ID=21569316	trait_ID=1252	trait=Milk myristic acid content	breed=holstein	FlankMarkers=rs41569438,rs41611630	VTO_name=milk fatty acid C14:0 amount	PTO_name=milk fatty acid C14:0 content	Map_Type=Genome	Model=Mendelian	Test_Base=Genome-wise	peak_cM=93	Significance=Significant	P-value=<0.05	Variance=2.4
Chr.8	Animal QTLdb	Meat_and_Carcass_QTL	107978188	108270826	QTL_ID=122455	Name=Carcass weight	Abbrev=CWT	PUBMED_ID=27898882	trait_ID=1022	trait=Carcass weight	breed=nelore	FlankMarkers=rs132978054,rs132651844	PTO_name=dressed carcass weight	CMO_name=carcass weight	Map_Type=Genome	Model=Mendelian	Test_Base=-	Significance=Significant	Variance=1.73%
Chr.8	Animal QTLdb	Meat_and_Carcass_QTL	97684074	113301368	QTL_ID=20773	Name=Shear force	Abbrev=SF	PUBMED_ID=22497286	trait_ID=1186	trait=Shear force	breed=charolais,limousin,simmental,Angus	FlankMarkers=rs110904231,rs110277577	PTO_name=meat tenderness	Map_Type=Genome	Model=Mendelian	peak_cM=119	Significance=Significant	P-value=<0.05
Chr.8	Animal QTLdb	Milk_Association	108345471	108345511	QTL_ID=113284	Name=Milk kappa-casein percentage	Abbrev=MKCASP	PUBMED_ID=27485317	trait_ID=1419	trait=Milk kappa-casein percentage	breed=holstein	FlankMarkers=rs109645159	VTO_name=milk kappa-casein amount	PTO_name=milk kappa-casein content	CMO_name=milk kappa-casein percentage	Map_Type=Genome	Model=Mendelian	Test_Base=Experiment-wise	Significance=Suggestive	P-value=0.0889
Chr.8	Animal QTLdb	Milk_Association	108437669	108437709	QTL_ID=25469	Name=Milk yield	Abbrev=DDMY	PUBMED_ID=22449276	trait_ID=1044	trait=Milk yield	breed=holstein	FlankMarkers=rs41661214	VTO_name=milk amount	CMO_name=milk yield	Map_Type=Genome	Model=Mendelian	Test_Base=Experiment-wise	peak_cM=122	Significance=Significant	P-value=2.48E-02
Chr.9	Animal QTLdb	Reproduction_QTL	43310722	44309631	QTL_ID=140094	Name=Age at first calving	Abbrev=AGEFC	PUBMED_ID=28994157	trait_ID=1472	trait=Age at first calving	breed=nelore	FlankMarkers=rs111009706,rs137119240	VTO_name=onset of fertility	CMO_name=maternal age at birth of first offspring	Map_Type=Genome	Model=Mendelian	Test_Base=-	Significance=Suggestive	Variance=0.44%
Chr.9	Animal QTLdb	Reproduction_QTL	42574267	46351157	QTL_ID=30507	Name=Calf size	Abbrev=CALFSZ	PUBMED_ID=22888914	trait_ID=1168	trait=Calf size	breed=holstein	FlankMarkers=rs41622183,rs109807229,rs43708865	CMO_name=size of newly born offspring	Map_Type=Genome	Model=Mendelian	Test_Base=Genome-wise	peak_cM=48	Significance=Significant	P-value=<0.05
Chr.12	Animal QTLdb	Production_QTL	64002872	64983441	QTL_ID=35247	Name=Relative growth rate	Abbrev=RGR	PUBMED_ID=25257854	trait_ID=1578	trait=Relative growth rate	breed=nelore	FlankMarkers=rs135507221,rs136312022	VTO_name=postnatal growth trait	Map_Type=Genome	Model=Mendelian	Test_Base=-	peak_cM=84	Significance=Significant	Variance=1.72
Chr.13	Animal QTLdb	Milk_Association	12140878	12140918	QTL_ID=112808	Name=Milk kappa-casein percentage	Abbrev=MKCASP	PUBMED_ID=27485317	trait_ID=1419	trait=Milk kappa-casein percentage	breed=holstein	FlankMarkers=rs110689644	VTO_name=milk kappa-casein amount	PTO_name=milk kappa-casein content	CMO_name=milk kappa-casein percentage	Map_Type=Genome	Model=Mendelian	Test_Base=Experiment-wise	Significance=Suggestive	P-value=0.0798
Chr.16	Animal QTLdb	Milk_QTL	55064448	72028302	QTL_ID=56624	Name=Milk palmitoleic acid content	Abbrev=MFA-C16:1	PUBMED_ID=23107417	trait_ID=1301	trait=Milk palmitoleic acid content	breed=holstein	FlankMarkers=rs110648181,rs41634761	VTO_name=milk fatty acid cis-9-C16:1 amount	PTO_name=milk fatty acid cis-9-C16:1 content	Map_Type=Genome	Model=Mendelian	Test_Base=Genome-wise	peak_cM=80	Significance=Significant	P-value=<0.05	Variance=3.0
Chr.18	Animal QTLdb	Meat_and_Carcass_QTL	2004632	2971984	QTL_ID=19765	Name=Docosapentaenoic acid content	Abbrev=FA-C22:5	PUBMED_ID=24156620	trait_ID=1365	trait=Docosapentaenoic acid content	breed=Angus	FlankMarkers=rs41858629,rs109505931,rs41854877	PTO_name=meat fatty acid C22:5 content	Map_Type=Linkage	Model=Mendelian	peak_cM=3	Significance=Significant	Variance=30.9
Chr.18	Animal QTLdb	Reproduction_QTL	2605069	4271633	QTL_ID=30538	Name=Calving index	Abbrev=CALVIND	PUBMED_ID=22888914	trait_ID=1413	trait=Calving index	breed=holstein	FlankMarkers=rs41257110,rs41599615,rs41636807	VTO_name=parturition trait	Map_Type=Genome	Model=Mendelian	Test_Base=Genome-wise	peak_cM=4	Significance=Significant	P-value=<0.05
Chr.18	Animal QTLdb	Exterior_QTL	2898810	3711757	QTL_ID=106739	Name=Udder swelling score	Abbrev=USS	PUBMED_ID=27335091	trait_ID=1637	trait=Udder swelling score	breed=limousin	FlankMarkers	Map_Type=Genome	Model=Mendelian	Test_Base=Experiment-wise	peak_cM=4	Significance=Significant	Bayes-value=60.34
Chr.18	Animal QTLdb	Reproduction_QTL	13346768	57589121	QTL_ID=30537	Name=Birth index	Abbrev=BIRTHIND	PUBMED_ID=22888914	trait_ID=1414	trait=Birth index	breed=holstein	FlankMarkers=rs109478645,rs41606534,rs41606534	VTO_name=parturition trait	Map_Type=Genome	Model=Mendelian	Test_Base=Genome-wise	peak_cM=46	Significance=Significant	P-value=<0.05
Chr.18	Animal QTLdb	Reproduction_QTL	44543779	46399511	QTL_ID=126873	Name=Interval to first estrus after calving	Abbrev=CALEST	PUBMED_ID=28109604	trait_ID=1169	trait=Interval to first estrus after calving	breed=holstein	FlankMarkers=rs136334574,rs134854729	VTO_name=female fertility trait	Map_Type=Genome	Model=Mendelian	Test_Base=Experiment-wise	Significance=Significant	P-value=<0.01
Chr.18	Animal QTLdb	Reproduction_Association	44562049	44562089	QTL_ID=107007	Name=Daughter pregnancy rate	Abbrev=DPR	PUBMED_ID=27209127	trait_ID=1143	trait=Daughter pregnancy rate	breed=holstein	FlankMarkers=rs29025570	VTO_name=fertility trait	Map_Type=Genome	Model=Mendelian	Test_Base=Comparison-wise	Significance=Significant	P-value=8.42E-07
Chr.18	Animal QTLdb	Health_Association	44564622	44564662	QTL_ID=137218	Name=Bovine respiratory disease susceptibility	Abbrev=BRDS	PUBMED_ID=28727052	trait_ID=1494	trait=Bovine respiratory disease susceptibility	breed=charolais,hereford,red angus,Angus	FlankMarkers=rs136844537	CMO_name=disease process measurement	Map_Type=Genome	Model=Mendelian	Test_Base=Comparison-wise	Significance=Significant	P-value=7.25E-6
Chr.18	Animal QTLdb	Production_Association	44581283	44581323	QTL_ID=122965	Name=Length of productive life	Abbrev=PL	PUBMED_ID=27889128	trait_ID=1067	trait=Length of productive life	breed=holstein	FlankMarkers=rs134873849	VTO_name=life span trait	Map_Type=Genome	Model=Mendelian	Test_Base=Genome-wise	Significance=Significant	P-value=<0.05
Chr.20	Animal QTLdb	Milk_QTL	8021456	24448203	QTL_ID=56641	Name=Milk caproic acid content	Abbrev=MFA-C6:0	PUBMED_ID=23107417	trait_ID=1248	trait=Milk caproic acid content	breed=holstein	FlankMarkers=rs110676036,rs41596517	VTO_name=milk fatty acid C6:0 amount	PTO_name=milk fatty acid C6:0 content	Map_Type=Genome	Model=Mendelian	Test_Base=Genome-wise	peak_cM=17	Significance=Significant	P-value=<0.05	Variance=2.8
Chr.20	Animal QTLdb	Milk_QTL	8021456	24448203	QTL_ID=56642	Name=Milk stearic acid content	Abbrev=MFA-C18:0	PUBMED_ID=23107417	trait_ID=1253	trait=Milk stearic acid content	breed=holstein	FlankMarkers=rs110676036,rs41596517	VTO_name=milk fatty acid C18:0 amount	PTO_name=milk fatty acid C18:0 content	Map_Type=Genome	Model=Mendelian	Test_Base=Genome-wise	peak_cM=17	Significance=Significant	P-value=<0.05	Variance=15.6
Chr.20	Animal QTLdb	Milk_QTL	8021456	24448203	QTL_ID=56643	Name=Milk palmitoleic acid content	Abbrev=MFA-C16:1	PUBMED_ID=23107417	trait_ID=1301	trait=Milk palmitoleic acid content	breed=holstein	FlankMarkers=rs110676036,rs41596517	VTO_name=milk fatty acid cis-9-C16:1 amount	PTO_name=milk fatty acid cis-9-C16:1 content	Map_Type=Genome	Model=Mendelian	Test_Base=Genome-wise	peak_cM=17	Significance=Significant	P-value=<0.05	Variance=4.0
Chr.20	Animal QTLdb	Reproduction_QTL	18123930	27100488	QTL_ID=15210	Name=Calving index	Abbrev=CALVIND	PUBMED_ID=21183059	trait_ID=1413	trait=Calving index	breed=holstein	FlankMarkers=rs109962105,rs41601571,rs29018884	VTO_name=parturition trait	Map_Type=Genome	Model=Mendelian	Test_Base=Genome-wise	peak_cM=26	Significance=Significant	P-value=<0.05
Chr.20	Animal QTLdb	Reproduction_QTL	18123930	27100488	QTL_ID=15211	Name=Calf size	Abbrev=CALFSZ	PUBMED_ID=21183059	trait_ID=1168	trait=Calf size	breed=holstein	FlankMarkers=rs109962105,rs41601571,rs29018884	CMO_name=size of newly born offspring	Map_Type=Genome	Model=Mendelian	Test_Base=Comparison-wise	peak_cM=26	Significance=Significant	P-value=6.92E-08
Chr.20	Animal QTLdb	Reproduction_QTL	18123930	27100488	QTL_ID=15212	Name=Calf size	Abbrev=CALFSZ	PUBMED_ID=21183059	trait_ID=1168	trait=Calf size	breed=holstein	FlankMarkers=rs109962105,rs41601571,rs29018884	CMO_name=size of newly born offspring	Map_Type=Genome	Model=Mendelian	Test_Base=Comparison-wise	peak_cM=26	Significance=Significant	P-value=6.92E-08
Chr.20	Animal QTLdb	Reproduction_QTL	18123930	27100488	QTL_ID=15213	Name=Calving ease	Abbrev=CALEASE	PUBMED_ID=21183059	trait_ID=1073	trait=Calving ease	breed=holstein	FlankMarkers=rs109962105,rs41601571,rs29018884	VTO_name=parturition trait	Map_Type=Genome	Model=Mendelian	Test_Base=Comparison-wise	peak_cM=26	Significance=Significant	P-value=6.92E-08
Chr.20	Animal QTLdb	Reproduction_QTL	23843046	27401701	QTL_ID=30551	Name=Calving index	Abbrev=CALVIND	PUBMED_ID=22888914	trait_ID=1413	trait=Calving index	breed=holstein	FlankMarkers=rs41663377,rs29018884,rs41565027	VTO_name=parturition trait	Map_Type=Genome	Model=Mendelian	Test_Base=Genome-wise	peak_cM=29	Significance=Significant	P-value=<0.05
Chr.20	Animal QTLdb	Milk_QTL	29996719	34170153	QTL_ID=164865	Name=Milk yield	Abbrev=MY	PUBMED_ID=29921979	trait_ID=1044	trait=Milk yield	breed=holstein	FlankMarkers=rs43116343,rs43116342,rs209328686	VTO_name=milk amount	CMO_name=milk yield	Map_Type=Genome	Model=Mendelian	Test_Base=Genome-wise	Significance=Significant	P-value=<0.05
Chr.20	Animal QTLdb	Milk_Association	31690792	31690832	QTL_ID=147639	Name=Milk lactose yield	Abbrev=LACTYD	PUBMED_ID=29246110	trait_ID=1505	trait=Milk lactose yield	breed=holstein,jersey	FlankMarkers=rs110728486	VTO_name=milk lactose amount	PTO_name=milk lactose yield	Map_Type=Genome	Model=Mendelian	Test_Base=Comparison-wise	Significance=Significant	P-value=7.18E-12
Chr.20	Animal QTLdb	Milk_Association	31713827	31713867	QTL_ID=105713	Name=Milk protein percentage	Abbrev=PP	PUBMED_ID=27287773	trait_ID=1041	trait=Milk protein percentage	breed=holstein	FlankMarkers=rs136991495	VTO_name=milk protein amount	PTO_name=milk protein content	CMO_name=milk protein percentage	Map_Type=Genome	Model=Mendelian	Test_Base=Experiment-wise	Significance=Significant	P-value=<0.05
Chr.20	Animal QTLdb	Milk_Association	31853690	31853730	QTL_ID=105876	Name=Milk protein percentage	Abbrev=PP	PUBMED_ID=27287773	trait_ID=1041	trait=Milk protein percentage	breed=holstein	FlankMarkers=rs135378314	VTO_name=milk protein amount	PTO_name=milk protein content	CMO_name=milk protein percentage	Map_Type=Genome	Model=Mendelian	Test_Base=Experiment-wise	Significance=Significant	P-value=<0.05
Chr.20	Animal QTLdb	Milk_Association	31855928	31855968	QTL_ID=105877	Name=Milk protein percentage	Abbrev=PP	PUBMED_ID=27287773	trait_ID=1041	trait=Milk protein percentage	breed=holstein	FlankMarkers=rs109165801	VTO_name=milk protein amount	PTO_name=milk protein content	CMO_name=milk protein percentage	Map_Type=Genome	Model=Mendelian	Test_Base=Experiment-wise	Significance=Significant	P-value=<0.05
Chr.20	Animal QTLdb	Milk_Association	31857243	31857283	QTL_ID=105878	Name=Milk protein percentage	Abbrev=PP	PUBMED_ID=27287773	trait_ID=1041	trait=Milk protein percentage	breed=holstein	FlankMarkers=rs134141920	VTO_name=milk protein amount	PTO_name=milk protein content	CMO_name=milk protein percentage	Map_Type=Genome	Model=Mendelian	Test_Base=Experiment-wise	Significance=Significant	P-value=<0.05
Chr.20	Animal QTLdb	Milk_Association	31861285	31861325	QTL_ID=105879	Name=Milk protein percentage	Abbrev=PP	PUBMED_ID=27287773	trait_ID=1041	trait=Milk protein percentage	breed=holstein	FlankMarkers=rs135162492	VTO_name=milk protein amount	PTO_name=milk protein content	CMO_name=milk protein percentage	Map_Type=Genome	Model=Mendelian	Test_Base=Experiment-wise	Significance=Significant	P-value=<0.05
Chr.20	Animal QTLdb	Milk_Association	31894226	31894266	QTL_ID=104491	Name=Milk fat percentage	Abbrev=FP	PUBMED_ID=27287773	trait_ID=1037	trait=Milk fat percentage	breed=holstein	FlankMarkers=rs109724752	VTO_name=milk fat amount	PTO_name=milk fat content	CMO_name=milk fat percentage	Map_Type=Genome	Model=Mendelian	Test_Base=Experiment-wise	Significance=Significant	P-value=<0.05
Chr.20	Animal QTLdb	Milk_Association	31894226	31894266	QTL_ID=105010	Name=Milk protein percentage	Abbrev=PP	PUBMED_ID=27287773	trait_ID=1041	trait=Milk protein percentage	breed=holstein	FlankMarkers=rs109724752	VTO_name=milk protein amount	PTO_name=milk protein content	CMO_name=milk protein percentage	Map_Type=Genome	Model=Mendelian	Test_Base=Genome-wise	Significance=Significant	P-value=9.17E-04
Chr.20	Animal QTLdb	Milk_Association	31894226	31894266	QTL_ID=97464	Name=Milk yield	Abbrev=MY	PUBMED_ID=27006194	trait_ID=1044	trait=Milk yield	breed=ayrshire,danish red,Swedish Red-and-White	FlankMarkers=rs109724752	VTO_name=milk amount	CMO_name=milk yield	Map_Type=Genome	Model=Mendelian	Test_Base=Genome-wise	Significance=Significant	P-value=0.010490774
Chr.20	Animal QTLdb	Milk_Association	31894875	31894915	QTL_ID=105228	Name=Milk protein percentage	Abbrev=PP	PUBMED_ID=27287773	trait_ID=1041	trait=Milk protein percentage	breed=holstein	FlankMarkers=rs136312902	VTO_name=milk protein amount	PTO_name=milk protein content	CMO_name=milk protein percentage	Map_Type=Genome	Model=Mendelian	Test_Base=Experiment-wise	Significance=Significant	P-value=<0.01
Chr.20	Animal QTLdb	Milk_Association	31904058	31904098	QTL_ID=104460	Name=Milk fat percentage	Abbrev=FP	PUBMED_ID=27287773	trait_ID=1037	trait=Milk fat percentage	breed=holstein	FlankMarkers=rs41639260	VTO_name=milk fat amount	PTO_name=milk fat content	CMO_name=milk fat percentage	Map_Type=Genome	Model=Mendelian	Test_Base=Experiment-wise	Significance=Significant	P-value=<0.01
Chr.20	Animal QTLdb	Milk_Association	31904058	31904098	QTL_ID=104920	Name=Milk protein percentage	Abbrev=PP	PUBMED_ID=27287773	trait_ID=1041	trait=Milk protein percentage	breed=holstein	FlankMarkers=rs41639260	VTO_name=milk protein amount	PTO_name=milk protein content	CMO_name=milk protein percentage	Map_Type=Genome	Model=Mendelian	Test_Base=Genome-wise	Significance=Significant	P-value=6.37E-07
Chr.20	Animal QTLdb	Production_Association	31904058	31904098	QTL_ID=122609	Name=Lactation persistency	Abbrev=LACTPER	PUBMED_ID=27889128	trait_ID=1390	trait=Lactation persistency	breed=holstein	FlankMarkers=rs41639260	VTO_name=lactation duration	Map_Type=Genome	Model=Mendelian	Test_Base=Genome-wise	Significance=Significant	P-value=<0.01
Chr.20	Animal QTLdb	Production_Association	31904058	31904098	QTL_ID=20196	Name=Milk profitability index	Abbrev=MPIND	PUBMED_ID=22281351	trait_ID=1512	trait=Milk profitability index	breed=holstein	FlankMarkers=rs41639260	Map_Type=Genome	Model=Mendelian	peak_cM=36	Significance=Significant	P-value=<0.05
Chr.20	Animal QTLdb	Milk_Association	31904058	31904098	QTL_ID=20197	Name=Milk fat yield	Abbrev=FY	PUBMED_ID=22281351	trait_ID=1039	trait=Milk fat yield	breed=holstein	FlankMarkers=rs41639260	VTO_name=milk fat amount	PTO_name=milk fat yield	CMO_name=milk fat yield	Map_Type=Genome	Model=Mendelian	peak_cM=36	Significance=Significant	P-value=<0.05
Chr.20	Animal QTLdb	Milk_Association	31904058	31904098	QTL_ID=20198	Name=Milk protein percentage	Abbrev=PP	PUBMED_ID=22281351	trait_ID=1041	trait=Milk protein percentage	breed=holstein	FlankMarkers=rs41639260	VTO_name=milk protein amount	PTO_name=milk protein content	CMO_name=milk protein percentage	Map_Type=Genome	Model=Mendelian	peak_cM=36	Significance=Significant	P-value=<0.05
Chr.20	Animal QTLdb	Milk_Association	31974105	31974145	QTL_ID=105499	Name=Milk protein percentage	Abbrev=PP	PUBMED_ID=27287773	trait_ID=1041	trait=Milk protein percentage	breed=holstein	FlankMarkers=rs110880356	VTO_name=milk protein amount	PTO_name=milk protein content	CMO_name=milk protein percentage	Map_Type=Genome	Model=Mendelian	Test_Base=Experiment-wise	Significance=Significant	P-value=<0.01
Chr.20	Animal QTLdb	Milk_Association	31984726	31984766	QTL_ID=105135	Name=Milk protein percentage	Abbrev=PP	PUBMED_ID=27287773	trait_ID=1041	trait=Milk protein percentage	breed=holstein	FlankMarkers=rs135389797	VTO_name=milk protein amount	PTO_name=milk protein content	CMO_name=milk protein percentage	Map_Type=Genome	Model=Mendelian	Test_Base=Genome-wise	Significance=Significant	P-value=4.56E-02
Chr.20	Animal QTLdb	Production_Association	31984726	31984766	QTL_ID=122642	Name=Lactation persistency	Abbrev=LACTPER	PUBMED_ID=27889128	trait_ID=1390	trait=Lactation persistency	breed=holstein	FlankMarkers=rs135389797	VTO_name=lactation duration	Map_Type=Genome	Model=Mendelian	Test_Base=Genome-wise	Significance=Significant	P-value=<0.05
Chr.20	Animal QTLdb	Milk_Association	31996720	31996760	QTL_ID=105137	Name=Milk protein percentage	Abbrev=PP	PUBMED_ID=27287773	trait_ID=1041	trait=Milk protein percentage	breed=holstein	FlankMarkers=rs109680452	VTO_name=milk protein amount	PTO_name=milk protein content	CMO_name=milk protein percentage	Map_Type=Genome	Model=Mendelian	Test_Base=Genome-wise	Significance=Significant	P-value=4.56E-02
Chr.20	Animal QTLdb	Production_Association	31996720	31996760	QTL_ID=122644	Name=Lactation persistency	Abbrev=LACTPER	PUBMED_ID=27889128	trait_ID=1390	trait=Lactation persistency	breed=holstein	FlankMarkers=rs109680452	VTO_name=lactation duration	Map_Type=Genome	Model=Mendelian	Test_Base=Genome-wise	Significance=Significant	P-value=<0.05
Chr.20	Animal QTLdb	Milk_Association	31997506	31997546	QTL_ID=105138	Name=Milk protein percentage	Abbrev=PP	PUBMED_ID=27287773	trait_ID=1041	trait=Milk protein percentage	breed=holstein	FlankMarkers=rs137611541	VTO_name=milk protein amount	PTO_name=milk protein content	CMO_name=milk protein percentage	Map_Type=Genome	Model=Mendelian	Test_Base=Genome-wise	Significance=Significant	P-value=4.56E-02
Chr.20	Animal QTLdb	Production_Association	31997506	31997546	QTL_ID=122645	Name=Lactation persistency	Abbrev=LACTPER	PUBMED_ID=27889128	trait_ID=1390	trait=Lactation persistency	breed=holstein	FlankMarkers=rs137611541	VTO_name=lactation duration	Map_Type=Genome	Model=Mendelian	Test_Base=Genome-wise	Significance=Significant	P-value=<0.05
Chr.20	Animal QTLdb	Milk_Association	31998044	31998084	QTL_ID=105139	Name=Milk protein percentage	Abbrev=PP	PUBMED_ID=27287773	trait_ID=1041	trait=Milk protein percentage	breed=holstein	FlankMarkers=rs133087854	VTO_name=milk protein amount	PTO_name=milk protein content	CMO_name=milk protein percentage	Map_Type=Genome	Model=Mendelian	Test_Base=Genome-wise	Significance=Significant	P-value=4.56E-02
Chr.20	Animal QTLdb	Production_Association	31998044	31998084	QTL_ID=122646	Name=Lactation persistency	Abbrev=LACTPER	PUBMED_ID=27889128	trait_ID=1390	trait=Lactation persistency	breed=holstein	FlankMarkers=rs133087854	VTO_name=lactation duration	Map_Type=Genome	Model=Mendelian	Test_Base=Genome-wise	Significance=Significant	P-value=<0.05
Chr.20	Animal QTLdb	Milk_Association	31999064	31999104	QTL_ID=105140	Name=Milk protein percentage	Abbrev=PP	PUBMED_ID=27287773	trait_ID=1041	trait=Milk protein percentage	breed=holstein	FlankMarkers=rs108998059	VTO_name=milk protein amount	PTO_name=milk protein content	CMO_name=milk protein percentage	Map_Type=Genome	Model=Mendelian	Test_Base=Genome-wise	Significance=Significant	P-value=4.56E-02
Chr.20	Animal QTLdb	Production_Association	31999064	31999104	QTL_ID=122647	Name=Lactation persistency	Abbrev=LACTPER	PUBMED_ID=27889128	trait_ID=1390	trait=Lactation persistency	breed=holstein	FlankMarkers=rs108998059	VTO_name=lactation duration	Map_Type=Genome	Model=Mendelian	Test_Base=Genome-wise	Significance=Significant	P-value=<0.05
Chr.20	Animal QTLdb	Milk_Association	31999950	31999990	QTL_ID=105141	Name=Milk protein percentage	Abbrev=PP	PUBMED_ID=27287773	trait_ID=1041	trait=Milk protein percentage	breed=holstein	FlankMarkers=rs136187046	VTO_name=milk protein amount	PTO_name=milk protein content	CMO_name=milk protein percentage	Map_Type=Genome	Model=Mendelian	Test_Base=Genome-wise	Significance=Significant	P-value=4.56E-02
Chr.20	Animal QTLdb	Production_Association	31999950	31999990	QTL_ID=122648	Name=Lactation persistency	Abbrev=LACTPER	PUBMED_ID=27889128	trait_ID=1390	trait=Lactation persistency	breed=holstein	FlankMarkers=rs136187046	VTO_name=lactation duration	Map_Type=Genome	Model=Mendelian	Test_Base=Genome-wise	Significance=Significant	P-value=<0.05
Chr.20	Animal QTLdb	Milk_Association	32004186	32004226	QTL_ID=105142	Name=Milk protein percentage	Abbrev=PP	PUBMED_ID=27287773	trait_ID=1041	trait=Milk protein percentage	breed=holstein	FlankMarkers=rs109146676	VTO_name=milk protein amount	PTO_name=milk protein content	CMO_name=milk protein percentage	Map_Type=Genome	Model=Mendelian	Test_Base=Genome-wise	Significance=Significant	P-value=4.56E-02
Chr.20	Animal QTLdb	Production_Association	32004186	32004226	QTL_ID=122649	Name=Lactation persistency	Abbrev=LACTPER	PUBMED_ID=27889128	trait_ID=1390	trait=Lactation persistency	breed=holstein	FlankMarkers=rs109146676	VTO_name=lactation duration	Map_Type=Genome	Model=Mendelian	Test_Base=Genome-wise	Significance=Significant	P-value=<0.05
Chr.20	Animal QTLdb	Milk_Association	32004762	32004802	QTL_ID=105143	Name=Milk protein percentage	Abbrev=PP	PUBMED_ID=27287773	trait_ID=1041	trait=Milk protein percentage	breed=holstein	FlankMarkers=rs110709773	VTO_name=milk protein amount	PTO_name=milk protein content	CMO_name=milk protein percentage	Map_Type=Genome	Model=Mendelian	Test_Base=Genome-wise	Significance=Significant	P-value=4.56E-02
Chr.20	Animal QTLdb	Production_Association	32004762	32004802	QTL_ID=122650	Name=Lactation persistency	Abbrev=LACTPER	PUBMED_ID=27889128	trait_ID=1390	trait=Lactation persistency	breed=holstein	FlankMarkers=rs110709773	VTO_name=lactation duration	Map_Type=Genome	Model=Mendelian	Test_Base=Genome-wise	Significance=Significant	P-value=<0.05
Chr.20	Animal QTLdb	Milk_Association	32005279	32005319	QTL_ID=105144	Name=Milk protein percentage	Abbrev=PP	PUBMED_ID=27287773	trait_ID=1041	trait=Milk protein percentage	breed=holstein	FlankMarkers=rs109180721	VTO_name=milk protein amount	PTO_name=milk protein content	CMO_name=milk protein percentage	Map_Type=Genome	Model=Mendelian	Test_Base=Genome-wise	Significance=Significant	P-value=4.56E-02
Chr.20	Animal QTLdb	Production_Association	32005279	32005319	QTL_ID=122651	Name=Lactation persistency	Abbrev=LACTPER	PUBMED_ID=27889128	trait_ID=1390	trait=Lactation persistency	breed=holstein	FlankMarkers=rs109180721	VTO_name=lactation duration	Map_Type=Genome	Model=Mendelian	Test_Base=Genome-wise	Significance=Significant	P-value=<0.05
Chr.20	Animal QTLdb	Milk_Association	32008232	32008272	QTL_ID=105145	Name=Milk protein percentage	Abbrev=PP	PUBMED_ID=27287773	trait_ID=1041	trait=Milk protein percentage	breed=holstein	FlankMarkers=rs137762027	VTO_name=milk protein amount	PTO_name=milk protein content	CMO_name=milk protein percentage	Map_Type=Genome	Model=Mendelian	Test_Base=Genome-wise	Significance=Significant	P-value=4.56E-02
Chr.20	Animal QTLdb	Production_Association	32008232	32008272	QTL_ID=122652	Name=Lactation persistency	Abbrev=LACTPER	PUBMED_ID=27889128	trait_ID=1390	trait=Lactation persistency	breed=holstein	FlankMarkers=rs137762027	VTO_name=lactation duration	Map_Type=Genome	Model=Mendelian	Test_Base=Genome-wise	Significance=Significant	P-value=<0.05
Chr.20	Animal QTLdb	Milk_Association	32013056	32013096	QTL_ID=105146	Name=Milk protein percentage	Abbrev=PP	PUBMED_ID=27287773	trait_ID=1041	trait=Milk protein percentage	breed=holstein	FlankMarkers=rs133867496	VTO_name=milk protein amount	PTO_name=milk protein content	CMO_name=milk protein percentage	Map_Type=Genome	Model=Mendelian	Test_Base=Genome-wise	Significance=Significant	P-value=4.56E-02
Chr.20	Animal QTLdb	Production_Association	32013056	32013096	QTL_ID=122653	Name=Lactation persistency	Abbrev=LACTPER	PUBMED_ID=27889128	trait_ID=1390	trait=Lactation persistency	breed=holstein	FlankMarkers=rs133867496	VTO_name=lactation duration	Map_Type=Genome	Model=Mendelian	Test_Base=Genome-wise	Significance=Significant	P-value=<0.05
Chr.20	Animal QTLdb	Milk_Association	32030312	32030352	QTL_ID=104401	Name=Milk fat percentage	Abbrev=FP	PUBMED_ID=27287773	trait_ID=1037	trait=Milk fat percentage	breed=holstein	FlankMarkers=rs110482506	VTO_name=milk fat amount	PTO_name=milk fat content	CMO_name=milk fat percentage	Map_Type=Genome	Model=Mendelian	Test_Base=Experiment-wise	Significance=Significant	P-value=<0.01
Chr.20	Animal QTLdb	Milk_Association	32030312	32030352	QTL_ID=104922	Name=Milk protein percentage	Abbrev=PP	PUBMED_ID=27287773	trait_ID=1041	trait=Milk protein percentage	breed=holstein	FlankMarkers=rs110482506	VTO_name=milk protein amount	PTO_name=milk protein content	CMO_name=milk protein percentage	Map_Type=Genome	Model=Mendelian	Test_Base=Genome-wise	Significance=Significant	P-value=8.72E-07
Chr.20	Animal QTLdb	Production_Association	32030312	32030352	QTL_ID=122611	Name=Lactation persistency	Abbrev=LACTPER	PUBMED_ID=27889128	trait_ID=1390	trait=Lactation persistency	breed=holstein	FlankMarkers=rs110482506	VTO_name=lactation duration	Map_Type=Genome	Model=Mendelian	Test_Base=Genome-wise	Significance=Significant	P-value=<0.01
Chr.20	Animal QTLdb	Milk_Association	32030312	32030352	QTL_ID=26055	Name=Milk fat yield	Abbrev=DDF	PUBMED_ID=22449276	trait_ID=1039	trait=Milk fat yield	breed=holstein	FlankMarkers=rs110482506	VTO_name=milk fat amount	PTO_name=milk fat yield	CMO_name=milk fat yield	Map_Type=Genome	Model=Mendelian	Test_Base=Experiment-wise	peak_cM=37	Significance=Significant	P-value=1.68E-05
Chr.20	Animal QTLdb	Milk_Association	32030312	32030352	QTL_ID=26985	Name=Milk protein percentage	Abbrev=PP	PUBMED_ID=22449276	trait_ID=1041	trait=Milk protein percentage	breed=holstein	FlankMarkers=rs110482506	VTO_name=milk protein amount	PTO_name=milk protein content	CMO_name=milk protein percentage	Map_Type=Genome	Model=Mendelian	Test_Base=Experiment-wise	peak_cM=37	Significance=Significant
Chr.20	Animal QTLdb	Milk_Association	32030312	32030352	QTL_ID=26422	Name=Milk protein yield	Abbrev=DDPY	PUBMED_ID=22449276	trait_ID=1042	trait=Milk protein yield	breed=holstein	FlankMarkers=rs110482506	VTO_name=milk protein amount	PTO_name=milk protein yield	CMO_name=milk protein yield	Map_Type=Genome	Model=Mendelian	Test_Base=Experiment-wise	peak_cM=37	Significance=Significant	P-value=4.48E-02
Chr.20	Animal QTLdb	Milk_Association	32030312	32030352	QTL_ID=26691	Name=Milk fat percentage	Abbrev=DD%F	PUBMED_ID=22449276	trait_ID=1037	trait=Milk fat percentage	breed=holstein	FlankMarkers=rs110482506	VTO_name=milk fat amount	PTO_name=milk fat content	CMO_name=milk fat percentage	Map_Type=Genome	Model=Mendelian	Test_Base=Experiment-wise	peak_cM=37	Significance=Significant	P-value=1.41E-06
Chr.20	Animal QTLdb	Milk_Association	32030312	32030352	QTL_ID=26876	Name=Milk protein percentage	Abbrev=DD%P	PUBMED_ID=22449276	trait_ID=1041	trait=Milk protein percentage	breed=holstein	FlankMarkers=rs110482506	VTO_name=milk protein amount	PTO_name=milk protein content	CMO_name=milk protein percentage	Map_Type=Genome	Model=Mendelian	Test_Base=Experiment-wise	peak_cM=37	Significance=Significant	P-value=5.90E-07
Chr.20	Animal QTLdb	Milk_Association	32030312	32030352	QTL_ID=26975	Name=Milk fat percentage	Abbrev=FP	PUBMED_ID=22449276	trait_ID=1037	trait=Milk fat percentage	breed=holstein	FlankMarkers=rs110482506	VTO_name=milk fat amount	PTO_name=milk fat content	CMO_name=milk fat percentage	Map_Type=Genome	Model=Mendelian	Test_Base=Experiment-wise	peak_cM=37	Significance=Significant
Chr.20	Animal QTLdb	Meat_and_Carcass_Association	32030312	32030352	QTL_ID=36829	Name=Lean meat yield	Abbrev=LMY	PUBMED_ID=25273628	trait_ID=1514	trait=Lean meat yield	breed=holstein	FlankMarkers=rs110482506	PTO_name=dressed carcass muscle percentage	Map_Type=Genome	Model=Mendelian	Test_Base=Experiment-wise	peak_cM=37	Significance=Significant	P-value=0.0126
Chr.20	Animal QTLdb	Milk_Association	32030312	32030352	QTL_ID=35801	Name=Milk protein percentage	Abbrev=PP	PUBMED_ID=20630249	trait_ID=1041	trait=Milk protein percentage	breed=holstein	FlankMarkers=rs110482506	VTO_name=milk protein amount	PTO_name=milk protein content	CMO_name=milk protein percentage	Map_Type=Genome	Model=Mendelian	peak_cM=37	Significance=Significant	P-value=<0.01	F-Stat=33.68
Chr.20	Animal QTLdb	Milk_Association	32030312	32030352	QTL_ID=35463	Name=Milk yield	Abbrev=MY	PUBMED_ID=20630249	trait_ID=1044	trait=Milk yield	breed=holstein	FlankMarkers=rs110482506	VTO_name=milk amount	CMO_name=milk yield	Map_Type=Genome	Model=Mendelian	peak_cM=37	Significance=Significant	P-value=<0.01	F-Stat=15.67
Chr.20	Animal QTLdb	Milk_Association	32030312	32030352	QTL_ID=35610	Name=Milk fat percentage	Abbrev=FP	PUBMED_ID=20630249	trait_ID=1037	trait=Milk fat percentage	breed=holstein	FlankMarkers=rs110482506	VTO_name=milk fat amount	PTO_name=milk fat content	CMO_name=milk fat percentage	Map_Type=Genome	Model=Mendelian	peak_cM=37	Significance=Significant	P-value=<0.01	F-Stat=19.04
Chr.20	Animal QTLdb	Milk_Association	32030312	32030352	QTL_ID=36326	Name=Milk fat percentage	Abbrev=FP	PUBMED_ID=25148050	trait_ID=1037	trait=Milk fat percentage	breed=holstein	FlankMarkers=rs110482506	VTO_name=milk fat amount	PTO_name=milk fat content	CMO_name=milk fat percentage	Map_Type=Genome	Model=Mendelian	Test_Base=Experiment-wise	peak_cM=37	Significance=Significant	P-value=<0.05	gene_ID=280805	gene_IDsrc=NCBIgene
Chr.20	Animal QTLdb	Milk_Association	32030312	32030352	QTL_ID=15013	Name=Milk protein percentage	Abbrev=PP	PUBMED_ID=21048968	trait_ID=1041	trait=Milk protein percentage	breed=holstein	FlankMarkers=rs110482506	VTO_name=milk protein amount	PTO_name=milk protein content	CMO_name=milk protein percentage	Map_Type=Genome	Model=Mendelian	Test_Base=Genome-wise	peak_cM=37	Significance=Significant	P-value=3.17E-02
Chr.20	Animal QTLdb	Milk_Association	32047683	32047723	QTL_ID=104386	Name=Milk fat percentage	Abbrev=FP	PUBMED_ID=27287773	trait_ID=1037	trait=Milk fat percentage	breed=holstein	FlankMarkers=rs110351253	VTO_name=milk fat amount	PTO_name=milk fat content	CMO_name=milk fat percentage	Map_Type=Genome	Model=Mendelian	Test_Base=Experiment-wise	Significance=Significant	P-value=<0.01
Chr.20	Animal QTLdb	Milk_Association	32047683	32047723	QTL_ID=104919	Name=Milk protein percentage	Abbrev=PP	PUBMED_ID=27287773	trait_ID=1041	trait=Milk protein percentage	breed=holstein	FlankMarkers=rs110351253	VTO_name=milk protein amount	PTO_name=milk protein content	CMO_name=milk protein percentage	Map_Type=Genome	Model=Mendelian	Test_Base=Genome-wise	Significance=Significant	P-value=5.80E-07
Chr.20	Animal QTLdb	Production_Association	32047683	32047723	QTL_ID=122614	Name=Lactation persistency	Abbrev=LACTPER	PUBMED_ID=27889128	trait_ID=1390	trait=Lactation persistency	breed=holstein	FlankMarkers=rs110351253	VTO_name=lactation duration	Map_Type=Genome	Model=Mendelian	Test_Base=Genome-wise	Significance=Significant	P-value=<0.01
Chr.20	Animal QTLdb	Milk_Association	32048700	32048740	QTL_ID=104392	Name=Milk fat percentage	Abbrev=FP	PUBMED_ID=27287773	trait_ID=1037	trait=Milk fat percentage	breed=holstein	FlankMarkers=rs110736581	VTO_name=milk fat amount	PTO_name=milk fat content	CMO_name=milk fat percentage	Map_Type=Genome	Model=Mendelian	Test_Base=Experiment-wise	Significance=Significant	P-value=<0.01
Chr.20	Animal QTLdb	Milk_Association	32048700	32048740	QTL_ID=104914	Name=Milk protein percentage	Abbrev=PP	PUBMED_ID=27287773	trait_ID=1041	trait=Milk protein percentage	breed=holstein	FlankMarkers=rs110736581	VTO_name=milk protein amount	PTO_name=milk protein content	CMO_name=milk protein percentage	Map_Type=Genome	Model=Mendelian	Test_Base=Genome-wise	Significance=Significant	P-value=5.41E-07
Chr.20	Animal QTLdb	Production_Association	32048700	32048740	QTL_ID=122615	Name=Lactation persistency	Abbrev=LACTPER	PUBMED_ID=27889128	trait_ID=1390	trait=Lactation persistency	breed=holstein	FlankMarkers=rs110736581	VTO_name=lactation duration	Map_Type=Genome	Model=Mendelian	Test_Base=Genome-wise	Significance=Significant	P-value=<0.01
Chr.20	Animal QTLdb	Milk_Association	32051749	32051789	QTL_ID=104393	Name=Milk fat percentage	Abbrev=FP	PUBMED_ID=27287773	trait_ID=1037	trait=Milk fat percentage	breed=holstein	FlankMarkers=rs132658574	VTO_name=milk fat amount	PTO_name=milk fat content	CMO_name=milk fat percentage	Map_Type=Genome	Model=Mendelian	Test_Base=Experiment-wise	Significance=Significant	P-value=<0.01
Chr.20	Animal QTLdb	Milk_Association	32051749	32051789	QTL_ID=104915	Name=Milk protein percentage	Abbrev=PP	PUBMED_ID=27287773	trait_ID=1041	trait=Milk protein percentage	breed=holstein	FlankMarkers=rs132658574	VTO_name=milk protein amount	PTO_name=milk protein content	CMO_name=milk protein percentage	Map_Type=Genome	Model=Mendelian	Test_Base=Genome-wise	Significance=Significant	P-value=5.41E-07
Chr.20	Animal QTLdb	Production_Association	32051749	32051789	QTL_ID=122616	Name=Lactation persistency	Abbrev=LACTPER	PUBMED_ID=27889128	trait_ID=1390	trait=Lactation persistency	breed=holstein	FlankMarkers=rs132658574	VTO_name=lactation duration	Map_Type=Genome	Model=Mendelian	Test_Base=Genome-wise	Significance=Significant	P-value=<0.01
Chr.20	Animal QTLdb	Milk_Association	32052767	32052807	QTL_ID=104394	Name=Milk fat percentage	Abbrev=FP	PUBMED_ID=27287773	trait_ID=1037	trait=Milk fat percentage	breed=holstein	FlankMarkers=rs134172690	VTO_name=milk fat amount	PTO_name=milk fat content	CMO_name=milk fat percentage	Map_Type=Genome	Model=Mendelian	Test_Base=Experiment-wise	Significance=Significant	P-value=<0.01
Chr.20	Animal QTLdb	Milk_Association	32052767	32052807	QTL_ID=104916	Name=Milk protein percentage	Abbrev=PP	PUBMED_ID=27287773	trait_ID=1041	trait=Milk protein percentage	breed=holstein	FlankMarkers=rs134172690	VTO_name=milk protein amount	PTO_name=milk protein content	CMO_name=milk protein percentage	Map_Type=Genome	Model=Mendelian	Test_Base=Genome-wise	Significance=Significant	P-value=5.41E-07
Chr.20	Animal QTLdb	Production_Association	32052767	32052807	QTL_ID=122617	Name=Lactation persistency	Abbrev=LACTPER	PUBMED_ID=27889128	trait_ID=1390	trait=Lactation persistency	breed=holstein	FlankMarkers=rs134172690	VTO_name=lactation duration	Map_Type=Genome	Model=Mendelian	Test_Base=Genome-wise	Significance=Significant	P-value=<0.01
Chr.20	Animal QTLdb	Milk_Association	32056005	32056045	QTL_ID=104438	Name=Milk fat percentage	Abbrev=FP	PUBMED_ID=27287773	trait_ID=1037	trait=Milk fat percentage	breed=holstein	FlankMarkers=rs110294418	VTO_name=milk fat amount	PTO_name=milk fat content	CMO_name=milk fat percentage	Map_Type=Genome	Model=Mendelian	Test_Base=Experiment-wise	Significance=Significant	P-value=<0.01
Chr.20	Animal QTLdb	Milk_Association	32056005	32056045	QTL_ID=104923	Name=Milk protein percentage	Abbrev=PP	PUBMED_ID=27287773	trait_ID=1041	trait=Milk protein percentage	breed=holstein	FlankMarkers=rs110294418	VTO_name=milk protein amount	PTO_name=milk protein content	CMO_name=milk protein percentage	Map_Type=Genome	Model=Mendelian	Test_Base=Genome-wise	Significance=Significant	P-value=9.82E-07
Chr.20	Animal QTLdb	Production_Association	32056005	32056045	QTL_ID=122618	Name=Lactation persistency	Abbrev=LACTPER	PUBMED_ID=27889128	trait_ID=1390	trait=Lactation persistency	breed=holstein	FlankMarkers=rs110294418	VTO_name=lactation duration	Map_Type=Genome	Model=Mendelian	Test_Base=Genome-wise	Significance=Significant	P-value=<0.01
Chr.20	Animal QTLdb	Milk_Association	32057484	32057524	QTL_ID=104395	Name=Milk fat percentage	Abbrev=FP	PUBMED_ID=27287773	trait_ID=1037	trait=Milk fat percentage	breed=holstein	FlankMarkers=rs109719726	VTO_name=milk fat amount	PTO_name=milk fat content	CMO_name=milk fat percentage	Map_Type=Genome	Model=Mendelian	Test_Base=Experiment-wise	Significance=Significant	P-value=<0.01
Chr.20	Animal QTLdb	Milk_Association	32057484	32057524	QTL_ID=104917	Name=Milk protein percentage	Abbrev=PP	PUBMED_ID=27287773	trait_ID=1041	trait=Milk protein percentage	breed=holstein	FlankMarkers=rs109719726	VTO_name=milk protein amount	PTO_name=milk protein content	CMO_name=milk protein percentage	Map_Type=Genome	Model=Mendelian	Test_Base=Genome-wise	Significance=Significant	P-value=5.41E-07
Chr.20	Animal QTLdb	Production_Association	32057484	32057524	QTL_ID=122619	Name=Lactation persistency	Abbrev=LACTPER	PUBMED_ID=27889128	trait_ID=1390	trait=Lactation persistency	breed=holstein	FlankMarkers=rs109719726	VTO_name=lactation duration	Map_Type=Genome	Model=Mendelian	Test_Base=Genome-wise	Significance=Significant	P-value=<0.01
Chr.20	Animal QTLdb	Milk_Association	32062070	32062110	QTL_ID=104629	Name=Milk fat percentage	Abbrev=FP	PUBMED_ID=27287773	trait_ID=1037	trait=Milk fat percentage	breed=holstein	FlankMarkers=rs109812795	VTO_name=milk fat amount	PTO_name=milk fat content	CMO_name=milk fat percentage	Map_Type=Genome	Model=Mendelian	Test_Base=Experiment-wise	Significance=Significant	P-value=<0.05
Chr.20	Animal QTLdb	Milk_Association	32062070	32062110	QTL_ID=104997	Name=Milk protein percentage	Abbrev=PP	PUBMED_ID=27287773	trait_ID=1041	trait=Milk protein percentage	breed=holstein	FlankMarkers=rs109812795	VTO_name=milk protein amount	PTO_name=milk protein content	CMO_name=milk protein percentage	Map_Type=Genome	Model=Mendelian	Test_Base=Genome-wise	Significance=Significant	P-value=5.27E-04
Chr.20	Animal QTLdb	Milk_Association	32068995	32069035	QTL_ID=104630	Name=Milk fat percentage	Abbrev=FP	PUBMED_ID=27287773	trait_ID=1037	trait=Milk fat percentage	breed=holstein	FlankMarkers=rs110549242	VTO_name=milk fat amount	PTO_name=milk fat content	CMO_name=milk fat percentage	Map_Type=Genome	Model=Mendelian	Test_Base=Experiment-wise	Significance=Significant	P-value=<0.05
Chr.20	Animal QTLdb	Milk_Association	32068995	32069035	QTL_ID=104998	Name=Milk protein percentage	Abbrev=PP	PUBMED_ID=27287773	trait_ID=1041	trait=Milk protein percentage	breed=holstein	FlankMarkers=rs110549242	VTO_name=milk protein amount	PTO_name=milk protein content	CMO_name=milk protein percentage	Map_Type=Genome	Model=Mendelian	Test_Base=Genome-wise	Significance=Significant	P-value=5.27E-04
Chr.20	Animal QTLdb	Milk_Association	32069819	32069859	QTL_ID=104631	Name=Milk fat percentage	Abbrev=FP	PUBMED_ID=27287773	trait_ID=1037	trait=Milk fat percentage	breed=holstein	FlankMarkers=rs133245342	VTO_name=milk fat amount	PTO_name=milk fat content	CMO_name=milk fat percentage	Map_Type=Genome	Model=Mendelian	Test_Base=Experiment-wise	Significance=Significant	P-value=<0.05
Chr.20	Animal QTLdb	Milk_Association	32069819	32069859	QTL_ID=104999	Name=Milk protein percentage	Abbrev=PP	PUBMED_ID=27287773	trait_ID=1041	trait=Milk protein percentage	breed=holstein	FlankMarkers=rs133245342	VTO_name=milk protein amount	PTO_name=milk protein content	CMO_name=milk protein percentage	Map_Type=Genome	Model=Mendelian	Test_Base=Genome-wise	Significance=Significant	P-value=5.27E-04
Chr.20	Animal QTLdb	Milk_Association	32071787	32071827	QTL_ID=105504	Name=Milk protein percentage	Abbrev=PP	PUBMED_ID=27287773	trait_ID=1041	trait=Milk protein percentage	breed=holstein	FlankMarkers=rs134694159	VTO_name=milk protein amount	PTO_name=milk protein content	CMO_name=milk protein percentage	Map_Type=Genome	Model=Mendelian	Test_Base=Experiment-wise	Significance=Significant	P-value=<0.01
Chr.20	Animal QTLdb	Milk_Association	32073044	32073084	QTL_ID=104632	Name=Milk fat percentage	Abbrev=FP	PUBMED_ID=27287773	trait_ID=1037	trait=Milk fat percentage	breed=holstein	FlankMarkers=rs136114179	VTO_name=milk fat amount	PTO_name=milk fat content	CMO_name=milk fat percentage	Map_Type=Genome	Model=Mendelian	Test_Base=Experiment-wise	Significance=Significant	P-value=<0.05
Chr.20	Animal QTLdb	Milk_Association	32073044	32073084	QTL_ID=105000	Name=Milk protein percentage	Abbrev=PP	PUBMED_ID=27287773	trait_ID=1041	trait=Milk protein percentage	breed=holstein	FlankMarkers=rs136114179	VTO_name=milk protein amount	PTO_name=milk protein content	CMO_name=milk protein percentage	Map_Type=Genome	Model=Mendelian	Test_Base=Genome-wise	Significance=Significant	P-value=5.27E-04
Chr.20	Animal QTLdb	Milk_Association	32073621	32073661	QTL_ID=104699	Name=Milk fat percentage	Abbrev=FP	PUBMED_ID=27287773	trait_ID=1037	trait=Milk fat percentage	breed=holstein	FlankMarkers=rs136711314	VTO_name=milk fat amount	PTO_name=milk fat content	CMO_name=milk fat percentage	Map_Type=Genome	Model=Mendelian	Test_Base=Experiment-wise	Significance=Significant	P-value=<0.05
Chr.20	Animal QTLdb	Milk_Association	32073621	32073661	QTL_ID=105004	Name=Milk protein percentage	Abbrev=PP	PUBMED_ID=27287773	trait_ID=1041	trait=Milk protein percentage	breed=holstein	FlankMarkers=rs136711314	VTO_name=milk protein amount	PTO_name=milk protein content	CMO_name=milk protein percentage	Map_Type=Genome	Model=Mendelian	Test_Base=Genome-wise	Significance=Significant	P-value=8.14E-04
Chr.20	Animal QTLdb	Milk_Association	32076897	32076937	QTL_ID=105696	Name=Milk protein percentage	Abbrev=PP	PUBMED_ID=27287773	trait_ID=1041	trait=Milk protein percentage	breed=holstein	FlankMarkers=rs109585712	VTO_name=milk protein amount	PTO_name=milk protein content	CMO_name=milk protein percentage	Map_Type=Genome	Model=Mendelian	Test_Base=Experiment-wise	Significance=Significant	P-value=<0.05
Chr.20	Animal QTLdb	Milk_Association	32098349	32098389	QTL_ID=104441	Name=Milk fat percentage	Abbrev=FP	PUBMED_ID=27287773	trait_ID=1037	trait=Milk fat percentage	breed=holstein	FlankMarkers=rs135853296	VTO_name=milk fat amount	PTO_name=milk fat content	CMO_name=milk fat percentage	Map_Type=Genome	Model=Mendelian	Test_Base=Experiment-wise	Significance=Significant	P-value=<0.01
Chr.20	Animal QTLdb	Milk_Association	32098349	32098389	QTL_ID=104927	Name=Milk protein percentage	Abbrev=PP	PUBMED_ID=27287773	trait_ID=1041	trait=Milk protein percentage	breed=holstein	FlankMarkers=rs135853296	VTO_name=milk protein amount	PTO_name=milk protein content	CMO_name=milk protein percentage	Map_Type=Genome	Model=Mendelian	Test_Base=Genome-wise	Significance=Significant	P-value=2.15E-06
Chr.20	Animal QTLdb	Production_Association	32098349	32098389	QTL_ID=122620	Name=Lactation persistency	Abbrev=LACTPER	PUBMED_ID=27889128	trait_ID=1390	trait=Lactation persistency	breed=holstein	FlankMarkers=rs135853296	VTO_name=lactation duration	Map_Type=Genome	Model=Mendelian	Test_Base=Genome-wise	Significance=Significant	P-value=<0.01
Chr.20	Animal QTLdb	Health_Association	32146166	32146206	QTL_ID=136268	Name=Somatic cell score	Abbrev=SCS	PUBMED_ID=28711251	trait_ID=1005	trait=Somatic cell score	breed=holstein	FlankMarkers=rs109231659	VTO_name=milk somatic cell quantity	PTO_name=milk somatic cell count	CMO_name=milk somatic cell score	Map_Type=Genome	Model=Mendelian	Test_Base=-	Significance=Significant	P-value=<0.01
Chr.20	Animal QTLdb	Milk_Association	32165189	32165229	QTL_ID=105986	Name=Milk protein percentage	Abbrev=PP	PUBMED_ID=27287773	trait_ID=1041	trait=Milk protein percentage	breed=holstein	FlankMarkers=rs136781739	VTO_name=milk protein amount	PTO_name=milk protein content	CMO_name=milk protein percentage	Map_Type=Genome	Model=Mendelian	Test_Base=Experiment-wise	Significance=Significant	P-value=<0.05
Chr.20	Animal QTLdb	Milk_Association	32171290	32171330	QTL_ID=105973	Name=Milk protein percentage	Abbrev=PP	PUBMED_ID=27287773	trait_ID=1041	trait=Milk protein percentage	breed=holstein	FlankMarkers=rs136525851	VTO_name=milk protein amount	PTO_name=milk protein content	CMO_name=milk protein percentage	Map_Type=Genome	Model=Mendelian	Test_Base=Experiment-wise	Significance=Significant	P-value=<0.05
Chr.21	Animal QTLdb	Health_Association	33576852	33576892	QTL_ID=19042	Name=Somatic cell score	Abbrev=SCS	PUBMED_ID=21906097	trait_ID=1005	trait=Somatic cell score	breed=norwegian red	FlankMarkers=rs29016404	VTO_name=milk somatic cell quantity	PTO_name=milk somatic cell count	CMO_name=milk somatic cell score	Map_Type=Genome	Model=Mendelian	Test_Base=-	peak_cM=41	Significance=Significant	Likelihood_Ratio=25.12
Chr.21	Animal QTLdb	Meat_and_Carcass_Association	33601132	33601172	QTL_ID=95483	Name=Marbling score	Abbrev=MARBL	PUBMED_ID=26621608	trait_ID=1027	trait=Marbling score	breed=Hanwoo	FlankMarkers=rs42325925	VTO_name=intramuscular adipose amount	PTO_name=intramuscular fat content	Map_Type=Genome	Model=Mendelian	Test_Base=Genome-wise	Significance=Significant	P-value=<0.05	gene_ID=533653	gene_IDsrc=NCBIgene
Chr.23	Animal QTLdb	Health_QTL	33961556	41672507	QTL_ID=130280	Name=Bovine tuberculosis susceptibility	Abbrev=BTBS	PUBMED_ID=28335717	trait_ID=1504	trait=Bovine tuberculosis susceptibility	breed=holstein	FlankMarkers=rs109129418,rs42028375	CMO_name=disease process measurement	Map_Type=Genome	Model=Mendelian	Test_Base=Genome-wise	Significance=Significant	P-value=<0.05	Likelihood_Ratio=20.41
Chr.23	Animal QTLdb	Health_QTL	38521106	44897933	QTL_ID=130281	Name=Bovine tuberculosis susceptibility	Abbrev=BTBS	PUBMED_ID=28335717	trait_ID=1504	trait=Bovine tuberculosis susceptibility	breed=holstein	FlankMarkers=rs110341178,rs110206246	CMO_name=disease process measurement	Map_Type=Genome	Model=Mendelian	Test_Base=Genome-wise	Significance=Suggestive	P-value=<1	Likelihood_Ratio=9.27
Chr.23	Animal QTLdb	Health_QTL	33961556	41672507	QTL_ID=130284	Name=Bovine tuberculosis susceptibility	Abbrev=BTBS	PUBMED_ID=28335717	trait_ID=1504	trait=Bovine tuberculosis susceptibility	breed=holstein	FlankMarkers=rs109129418,rs42028375	CMO_name=disease process measurement	Map_Type=Genome	Model=Mendelian	Test_Base=Genome-wise	Significance=Significant	P-value=<0.05	Likelihood_Ratio=21.37
Chr.23	Animal QTLdb	Health_QTL	38521106	44897933	QTL_ID=130285	Name=Bovine tuberculosis susceptibility	Abbrev=BTBS	PUBMED_ID=28335717	trait_ID=1504	trait=Bovine tuberculosis susceptibility	breed=holstein	FlankMarkers=rs110341178,rs110206246	CMO_name=disease process measurement	Map_Type=Genome	Model=Mendelian	Test_Base=Genome-wise	Significance=Suggestive	P-value=<1	Likelihood_Ratio=9.76
Chr.28	Animal QTLdb	Meat_and_Carcass_QTL	31700004	34066383	QTL_ID=20829	Name=Shear force	Abbrev=SF	PUBMED_ID=22497286	trait_ID=1186	trait=Shear force	breed=hereford,limousin,simmental,Angus	FlankMarkers=rs110316551,rs110575189,rs41587449	PTO_name=meat tenderness	Map_Type=Genome	Model=Mendelian	peak_cM=48	Significance=Significant	P-value=<0.05
Chr.28	Animal QTLdb	Milk_Association	33405477	33405517	QTL_ID=26722	Name=Milk fat percentage	Abbrev=DD%F	PUBMED_ID=22449276	trait_ID=1037	trait=Milk fat percentage	breed=holstein	FlankMarkers=rs109179573	VTO_name=milk fat amount	PTO_name=milk fat content	CMO_name=milk fat percentage	Map_Type=Genome	Model=Mendelian	Test_Base=Experiment-wise	peak_cM=48	Significance=Significant	P-value=3.67E-02
Chr.28	Animal QTLdb	Meat_and_Carcass_QTL	33644873	33873100	QTL_ID=126455	Name=Longissimus muscle area	Abbrev=LMA	PUBMED_ID=28118362	trait_ID=1090	trait=Longissimus muscle area	breed=nelore	FlankMarkers=rs110339087,rs110076751	VTO_name=longissimus thoracis muscle area	Map_Type=Genome	Model=Mendelian	Test_Base=Experiment-wise	Significance=Significant	Variance=0.89%
Chr.28	Animal QTLdb	Milk_Association	33729318	33729358	QTL_ID=96051	Name=Time to curd firmness	Abbrev=TCURDF	PUBMED_ID=26947304	trait_ID=1624	trait=Time to curd firmness	breed=brown swiss	FlankMarkers=rs109949839	Map_Type=Genome	Model=Mendelian	Test_Base=Experiment-wise	Significance=Significant	P-value=<0.05	Variance=2%
Chr.29	Animal QTLdb	Meat_and_Carcass_QTL	18046673	47449338	QTL_ID=19759	Name=Margaric acid content	Abbrev=FA-C17:0	PUBMED_ID=24156620	trait_ID=1354	trait=Margaric acid content	breed=Angus	FlankMarkers=rs42375315,rs81143734,rs43770775	PTO_name=meat fatty acid C17:0 content	Map_Type=Genome	Model=Mendelian	peak_cM=46	Significance=Suggestive	Variance=7.3
Chr.29	Animal QTLdb	Meat_and_Carcass_QTL	34618653	36573929	QTL_ID=20832	Name=Shear force	Abbrev=SF	PUBMED_ID=22497286	trait_ID=1186	trait=Shear force	breed=charolais,limousin,simmental,Angus	FlankMarkers=rs43707628,rs29022154,rs42184517	PTO_name=meat tenderness	Map_Type=Genome	Model=Mendelian	peak_cM=50	Significance=Significant	P-value=<0.05
Chr.29	Animal QTLdb	Meat_and_Carcass_QTL	34618653	44087629	QTL_ID=20833	Name=Shear force	Abbrev=SF	PUBMED_ID=22497286	trait_ID=1186	trait=Shear force	breed=charolais,hereford,limousin,simmental,Angus	FlankMarkers=rs42192103,rs17872050	PTO_name=meat tenderness	Map_Type=Genome	Model=Mendelian	peak_cM=56	Significance=Significant	P-value=<0.05
Chr.29	Animal QTLdb	Milk_Association	35730572	35730612	QTL_ID=119111	Name=Milk unglycosylated kappa-casein percentage	Abbrev=MUGKCASP	PUBMED_ID=27485317	trait_ID=1639	trait=Milk unglycosylated kappa-casein percentage	breed=holstein	FlankMarkers=rs42185186	Map_Type=Genome	Model=Mendelian	Test_Base=Experiment-wise	Significance=Suggestive	P-value=0.0773
Chr.29	Animal QTLdb	Milk_Association	35730572	35730612	QTL_ID=110295	Name=Milk kappa-casein percentage	Abbrev=MKCASP	PUBMED_ID=27485317	trait_ID=1419	trait=Milk kappa-casein percentage	breed=holstein	FlankMarkers=rs42185186	VTO_name=milk kappa-casein amount	PTO_name=milk kappa-casein content	CMO_name=milk kappa-casein percentage	Map_Type=Genome	Model=Mendelian	Test_Base=Experiment-wise	Significance=Significant	P-value=0.0021
Chr.29	Animal QTLdb	Milk_Association	35730572	35730612	QTL_ID=115961	Name=Milk glycosylated kappa-casein percentage	Abbrev=MGKCASP	PUBMED_ID=27485317	trait_ID=1638	trait=Milk glycosylated kappa-casein percentage	breed=holstein	FlankMarkers=rs42185186	Map_Type=Genome	Model=Mendelian	Test_Base=Experiment-wise	Significance=Significant	P-value=0.0416
Chr.29	Animal QTLdb	Milk_Association	35755287	35755327	QTL_ID=111834	Name=Milk kappa-casein percentage	Abbrev=MKCASP	PUBMED_ID=27485317	trait_ID=1419	trait=Milk kappa-casein percentage	breed=holstein	FlankMarkers=rs137689004	VTO_name=milk kappa-casein amount	PTO_name=milk kappa-casein content	CMO_name=milk kappa-casein percentage	Map_Type=Genome	Model=Mendelian	Test_Base=Experiment-wise	Significance=Significant	P-value=0.0435
Chr.29	Animal QTLdb	Milk_Association	35825053	35825093	QTL_ID=111478	Name=Milk kappa-casein percentage	Abbrev=MKCASP	PUBMED_ID=27485317	trait_ID=1419	trait=Milk kappa-casein percentage	breed=holstein	FlankMarkers=rs135738466	VTO_name=milk kappa-casein amount	PTO_name=milk kappa-casein content	CMO_name=milk kappa-casein percentage	Map_Type=Genome	Model=Mendelian	Test_Base=Experiment-wise	Significance=Significant	P-value=0.0301
Chr.29	Animal QTLdb	Milk_Association	35825053	35825093	QTL_ID=116032	Name=Milk glycosylated kappa-casein percentage	Abbrev=MGKCASP	PUBMED_ID=27485317	trait_ID=1638	trait=Milk glycosylated kappa-casein percentage	breed=holstein	FlankMarkers=rs135738466	Map_Type=Genome	Model=Mendelian	Test_Base=Experiment-wise	Significance=Significant	P-value=0.0483
